# Supplementary material for: Bis(μ-N,N-dimethyl­dithio­carbamato-κ3 S,S′:S)bis­[(N,N-dimethyl­dithio­carbamato-κ2 S,S′)copper(II)]
Source: Acta Crystallogr Sect E Struct Rep Online. 2009 Feb 25;65(Pt 3):m319. doi: 10.1107/S1600536809006230 (PMC2968622; doi:10.1107/S1600536809006230)
Supplement: Supplementary file 2 [file e-65-0m319-Isup2.hkl]

# 
# h,k,l, Fc-squared, Fo-squared, sigma(Fo-squared) and status flag 
# 
data_I
_shelx_title ' A in C2/c' 
_shelx_refln_list_code          4 
_shelx_F_calc_maximum      743.77 
_exptl_crystal_F_000      1240.00 
_reflns_d_resolution_high  0.7699 
 
loop_ 
 _symmetry_equiv_pos_as_xyz 
 'x, y, z' 
 '-x, y, -z+1/2' 
 'x+1/2, y+1/2, z' 
 '-x+1/2, y+1/2, -z+1/2' 
 '-x, -y, -z' 
 'x, -y, z-1/2' 
 '-x+1/2, -y+1/2, -z' 
 'x+1/2, -y+1/2, z-1/2' 
 
_cell_length_a     8.0678 
_cell_length_b    19.4461 
_cell_length_c    15.1075 
_cell_angle_alpha  90.000 
_cell_angle_beta   99.354 
_cell_angle_gamma  90.000 
 
_shelx_F_squared_multiplier     1.000 
 
loop_ 
 _refln_index_h 
 _refln_index_k 
 _refln_index_l 
 _refln_F_squared_calc 
 _refln_F_squared_meas 
 _refln_F_squared_sigma 
 _refln_observed_status 
   2   0   0    14365.53    13740.29    165.40 o 
   4   0   0     9521.92     9569.34    176.01 o 
   6   0   0     2922.72     3058.76    105.92 o 
   8   0   0       38.41       71.20     20.48 o 
   1   1   0    48185.21    22755.09     99.07 o 
   3   1   0     3464.80     3355.50     47.00 o 
   5   1   0      413.84      427.37     29.08 o 
   7   1   0      404.92      394.87     29.15 o 
   9   1   0      208.89      234.65     48.36 o 
   0   2   0       12.38        0.77      1.21 o 
   2   2   0   137448.48   134336.52   2880.56 o 
   4   2   0     2134.33     2045.69     46.14 o 
   6   2   0      183.47      205.39     15.27 o 
   8   2   0       53.75      107.70     19.00 o 
  10   2   0       23.17        8.30     14.94 o 
   1   3   0    20039.48    19675.04     90.56 o 
   3   3   0     3568.18     3753.41     59.97 o 
   5   3   0     1107.16     1040.35     42.37 o 
   7   3   0     1787.01     1844.16     98.38 o 
   9   3   0      761.90      556.37     77.04 o 
   0   4   0     3155.05     3398.28     55.00 o 
   2   4   0     2695.22     2511.69     17.72 o 
   4   4   0       56.36       32.49      4.25 o 
   6   4   0     6668.08     6702.34    102.28 o 
   8   4   0      845.38      695.09     73.25 o 
  10   4   0      677.08      503.57    299.99 o 
   1   5   0    14219.12    13239.92    112.16 o 
   3   5   0      574.91      679.17     23.46 o 
   5   5   0      767.95      861.90     29.44 o 
   7   5   0     3060.75     3286.03    148.45 o 
   9   5   0      883.52      632.63     86.69 o 
   0   6   0       72.14       65.26      9.03 o 
   2   6   0     2727.98     2869.34     47.28 o 
   4   6   0      922.21      912.33     34.67 o 
   6   6   0     5993.83     6199.28    133.04 o 
   8   6   0      121.50       97.14     24.63 o 
  10   6   0        7.78       24.91     12.52 o 
   1   7   0    30155.48    28796.86    171.65 o 
   3   7   0      270.57      211.12     12.06 o 
   5   7   0      115.45      106.07     19.41 o 
   7   7   0       51.53       94.33     27.71 o 
   9   7   0       48.90       46.81     18.27 o 
   0   8   0   261792.16   270533.03   7921.30 o 
   2   8   0     6696.84     6617.41    143.78 o 
   4   8   0      240.84      174.53     20.05 o 
   6   8   0     2146.48     2194.97     48.68 o 
   8   8   0       92.95       95.73     45.80 o 
   1   9   0    20521.84    19775.65    337.29 o 
   3   9   0     4954.44     4781.44    152.72 o 
   5   9   0      938.47      945.93     48.45 o 
   7   9   0     1337.61     1418.53    128.62 o 
   9   9   0      107.03       82.67     23.26 o 
   0  10   0      147.53      171.00     17.87 o 
   2  10   0    37303.96    38867.40    458.75 o 
   4  10   0     1110.07     1165.15     56.08 o 
   6  10   0       67.19       58.63     14.58 o 
   8  10   0       16.05       26.64      9.82 o 
   1  11   0     9384.07    10034.69    173.03 o 
   3  11   0     4515.84     4511.91     86.49 o 
   5  11   0     1213.82     1187.38     71.21 o 
   7  11   0      251.50      225.72     34.94 o 
   9  11   0      117.97      125.09     48.15 o 
   0  12   0     4363.74     4204.40    206.24 o 
   2  12   0     1033.27     1036.07     30.28 o 
   4  12   0       79.85       50.31      8.62 o 
   6  12   0     2751.26     3043.85     96.47 o 
   8  12   0      167.69      158.00     28.11 o 
   1  13   0      700.87      679.29     21.80 o 
   3  13   0      197.17      199.24     12.13 o 
   5  13   0     1047.30     1163.18     41.13 o 
   7  13   0     1645.34     1657.50    109.37 o 
   0  14   0      161.24      163.15     21.95 o 
   2  14   0     4970.28     5164.06     66.71 o 
   4  14   0      138.12      171.05     38.27 o 
   6  14   0     5501.02     6027.98    261.59 o 
   8  14   0       91.06       86.36     25.44 o 
   1  15   0     3890.42     3852.76     76.76 o 
   3  15   0       14.81       18.33     14.89 o 
   5  15   0      275.55      234.85     27.66 o 
   7  15   0      228.51      248.44     25.26 o 
   0  16   0     7338.87     8193.13    208.30 o 
   2  16   0     1435.34     1523.94     44.47 o 
   4  16   0     5879.59     6095.36    155.52 o 
   6  16   0      808.79      752.88     75.50 o 
   1  17   0     4047.08     4177.05     65.00 o 
   3  17   0     1478.85     1477.90     56.02 o 
   5  17   0      946.33      771.32     49.87 o 
   7  17   0      656.42      565.60     69.74 o 
   0  18   0      112.88      131.54     29.27 o 
   2  18   0     2135.72     2355.09     53.42 o 
   4  18   0      240.42      213.84     37.57 o 
   6  18   0        0.29        6.73     29.89 o 
   1  19   0     2195.15     2296.78     68.66 o 
   3  19   0     1261.71     1366.09     68.85 o 
   5  19   0      666.74      665.07    113.44 o 
   0  20   0       93.91       79.45     32.03 o 
   2  20   0      181.61      140.40     25.91 o 
   4  20   0      532.07      482.17     60.48 o 
   6  20   0      567.58      409.50     64.95 o 
   1  21   0       86.47       71.86     31.22 o 
   3  21   0      340.02      306.57     52.49 o 
   5  21   0      555.91      572.25    104.02 o 
   0  22   0       90.11       42.64     15.50 o 
   2  22   0      516.61      556.85     39.53 o 
   4  22   0        9.84       35.03     16.11 o 
   1  23   0       23.80       54.51     10.93 o 
   3  23   0       19.22       41.83     19.27 o 
   0  24   0       22.37       36.10     22.21 o 
   2  24   0      210.47      306.33     38.26 o 
   1  25   0      453.18      301.48    115.04 o 
  -9   1   1        7.47       31.91     17.31 o 
  -7   1   1     4219.41     4307.66    135.09 o 
  -5   1   1        6.58       24.13      6.06 o 
  -3   1   1     6227.67     5524.02     90.37 o 
  -1   1   1    48071.54    44034.50    102.48 o 
   1   1   1     5378.75     5229.84     27.59 o 
   3   1   1    17374.67    17403.66     79.12 o 
   5   1   1     4893.15     4783.42     61.16 o 
   7   1   1     1389.20     1447.46     39.77 o 
   9   1   1      475.09      552.05     51.47 o 
 -10   2   1       61.18       39.30     21.03 o 
  -8   2   1      269.77      304.32     36.63 o 
  -6   2   1     4862.84     5079.75    140.85 o 
  -4   2   1     3995.39     4719.93     32.52 o 
  -2   2   1    29127.80    29045.71    344.96 o 
   2   2   1    15873.46    15367.23     86.79 o 
   4   2   1    13876.36    14809.63    230.08 o 
   6   2   1     5230.62     5611.44    153.98 o 
   8   2   1       91.24      152.80     28.97 o 
  -9   3   1      378.84      351.77     55.22 o 
  -7   3   1     3067.78     3217.12    119.12 o 
  -5   3   1        7.36       23.42     11.35 o 
  -3   3   1      333.18      601.73     19.20 o 
  -1   3   1    22613.91    21441.75    125.19 o 
   1   3   1      582.12      463.81     12.64 o 
   5   3   1       20.39       32.17      7.77 o 
   7   3   1      370.36      368.84     39.26 o 
   9   3   1     1093.59     1047.79    201.47 o 
 -10   4   1       23.95       31.44     10.48 o 
  -8   4   1       19.32       57.29     17.22 o 
  -6   4   1      376.13      422.35     27.52 o 
  -4   4   1     1000.14      972.97     28.99 o 
  -2   4   1     1915.53     2345.36    108.71 o 
   0   4   1      227.82      161.22      5.27 o 
   2   4   1       96.46       72.32      4.75 o 
   4   4   1      571.48      582.23     36.93 o 
   6   4   1      322.29      326.96     30.76 o 
   8   4   1       89.76       64.56     12.18 o 
  10   4   1       31.61        6.64     17.16 o 
  -9   5   1       12.02       32.85     23.25 o 
  -7   5   1      741.34      832.23     80.69 o 
  -5   5   1     1742.16     1695.03     27.97 o 
  -3   5   1     2416.61     2586.26    107.10 o 
  -1   5   1      987.78      873.15     22.87 o 
   1   5   1      493.82      473.16     13.23 o 
   3   5   1     3220.85     2863.86     59.15 o 
   5   5   1     2602.70     2576.64     60.45 o 
   7   5   1      133.01      178.46     20.45 o 
   9   5   1      227.06      186.98     38.60 o 
 -10   6   1       25.24       43.79     12.23 o 
  -8   6   1      638.76      649.38     65.30 o 
  -6   6   1     7614.85     7550.06    321.74 o 
  -4   6   1     1197.56      927.77     52.21 o 
  -2   6   1     3183.81     2805.41     56.56 o 
   0   6   1    21532.73    19983.24    101.51 o 
   2   6   1     8286.49     8316.28    134.85 o 
   4   6   1     5458.82     4667.93    109.41 o 
   6   6   1     2477.36     2436.35     74.62 o 
   8   6   1      753.50      628.47     42.01 o 
  -9   7   1        4.08       45.39     14.49 o 
  -7   7   1     3556.74     3803.35     85.33 o 
  -5   7   1       29.75       62.40     11.71 o 
  -3   7   1    12921.15    12612.82    874.24 o 
  -1   7   1    18194.76    17706.12     90.67 o 
   1   7   1     7140.45     6772.30     72.58 o 
   3   7   1     8848.50     8444.89    156.87 o 
   5   7   1     6053.70     6165.23    151.56 o 
   7   7   1      726.06      704.34     77.44 o 
   9   7   1      406.64      324.45     89.67 o 
  -8   8   1        5.41       47.60     16.60 o 
  -6   8   1      241.18      251.08     24.17 o 
  -4   8   1     3604.84     3550.87    115.01 o 
  -2   8   1      173.21      170.68     11.33 o 
   0   8   1     5762.30     5214.37     89.55 o 
   2   8   1      107.73      144.00     12.31 o 
   4   8   1        3.22       24.21     13.52 o 
   6   8   1      883.45      984.27     45.00 o 
   8   8   1        7.28       45.87     25.81 o 
  -9   9   1       48.81       64.47     20.21 o 
  -7   9   1      816.10     1011.20     52.70 o 
  -5   9   1        2.67       22.64     11.67 o 
  -3   9   1     2590.90     2263.38     74.68 o 
  -1   9   1    37368.14    35960.13    315.53 o 
   1   9   1      914.66      816.74     32.71 o 
   3   9   1     9120.26     9497.67    175.08 o 
   5   9   1     2601.39     2338.36    129.42 o 
   7   9   1      733.22      821.56     71.39 o 
   9   9   1       58.55       68.63     40.96 o 
  -8  10   1      184.65      265.29     34.37 o 
  -6  10   1     1605.38     1742.33     52.16 o 
  -4  10   1     1604.46     1820.11     45.68 o 
  -2  10   1    23196.13    23914.76    162.34 o 
   0  10   1    32315.31    32140.24    447.89 o 
   2  10   1     6625.82     6468.96     56.81 o 
   4  10   1     8969.97     9510.39    309.75 o 
   6  10   1     2769.03     3104.04     84.20 o 
   8  10   1        2.80        9.95      6.52 o 
  -9  11   1      167.37       94.63     32.68 o 
  -7  11   1     2014.29     2175.89    170.87 o 
  -5  11   1       30.87       62.40     12.68 o 
  -3  11   1     1479.37     1531.79     55.68 o 
  -1  11   1    12069.42    12032.35    197.73 o 
   1  11   1       44.64       84.07     12.62 o 
   3  11   1     8617.16     8416.67    197.12 o 
   5  11   1      378.70      434.29     34.60 o 
   7  11   1      282.38      257.55     38.53 o 
   9  11   1      819.48      733.18    162.17 o 
  -8  12   1        0.36       32.32     12.60 o 
  -6  12   1      768.50      832.04     89.00 o 
  -4  12   1      843.06      696.52    111.10 o 
  -2  12   1     3883.29     3828.30     81.88 o 
   0  12   1      500.38      548.67     17.91 o 
   2  12   1     1684.34     1657.24     38.67 o 
   4  12   1     1864.64     1744.26     81.85 o 
   6  12   1      517.96      575.32     54.92 o 
   8  12   1      197.19       98.65     28.54 o 
  -7  13   1       84.74       86.50     19.58 o 
  -5  13   1     1698.95     1793.53    143.56 o 
  -3  13   1     2145.61     2114.62     45.67 o 
  -1  13   1      172.68      116.35      8.64 o 
   1  13   1       32.83       34.89     18.64 o 
   3  13   1       15.63       43.62     10.27 o 
   5  13   1     3079.52     3262.82     91.79 o 
   7  13   1      565.82      586.68     72.79 o 
  -8  14   1      435.48      532.14     57.39 o 
  -6  14   1     2662.45     2661.03    127.21 o 
  -4  14   1        1.66       43.44     10.44 o 
  -2  14   1      579.09      626.19     22.88 o 
   0  14   1     1791.14     1809.88     56.07 o 
   2  14   1      318.44      301.45     17.56 o 
   4  14   1     1444.00     1498.67     36.59 o 
   6  14   1      236.35      288.57     41.77 o 
   8  14   1      566.66      488.56     70.21 o 
  -7  15   1     1351.98     1512.60    138.27 o 
  -5  15   1        5.24       16.02     17.58 o 
  -3  15   1     5303.04     5384.56     79.84 o 
  -1  15   1     4060.66     4119.46     61.63 o 
   1  15   1     2079.70     2065.60     64.57 o 
   3  15   1     1364.21     1396.85     28.47 o 
   5  15   1     3013.58     3257.05    216.90 o 
   7  15   1      110.65       94.76     25.54 o 
  -8  16   1       57.17       68.63     18.47 o 
  -6  16   1      370.56      357.93     38.40 o 
  -4  16   1     2307.07     2317.90     68.11 o 
  -2  16   1       22.32       43.04     11.20 o 
   0  16   1     2489.45     2475.80     38.49 o 
   2  16   1       44.35       48.15     10.73 o 
   4  16   1        4.28       23.86     12.34 o 
   6  16   1      733.04      697.49     55.93 o 
  -7  17   1        7.83       56.20     15.15 o 
  -5  17   1      107.32       61.32     15.94 o 
  -3  17   1      919.53      987.51     91.03 o 
  -1  17   1     8072.17     8442.85    143.48 o 
   1  17   1       54.12       56.63     16.98 o 
   3  17   1     1700.66     1779.95     49.50 o 
   5  17   1      827.75      825.85     77.74 o 
   7  17   1       44.55       50.44     21.59 o 
  -6  18   1      462.82      394.82     39.41 o 
  -4  18   1        5.48       11.83      9.87 o 
  -2  18   1     6953.46     7637.22    187.59 o 
   0  18   1     6551.17     6883.77     97.16 o 
   2  18   1      963.87      991.05     38.11 o 
   4  18   1     2425.21     2612.38    135.25 o 
   6  18   1      350.38      257.67     36.91 o 
  -5  19   1      343.67      278.87     43.22 o 
  -3  19   1      164.74      110.18     21.86 o 
  -1  19   1     2802.24     3052.03     68.28 o 
   1  19   1        5.08       33.53     18.65 o 
   3  19   1     1584.68     1590.49     79.24 o 
   5  19   1       33.94       54.17     22.85 o 
  -6  20   1       85.40       48.82     28.12 o 
  -4  20   1       96.10       66.55     50.09 o 
  -2  20   1     1043.25     1046.42     83.29 o 
   0  20   1      641.49      689.71     30.78 o 
   2  20   1     1296.33     1247.26    101.98 o 
   4  20   1      563.82      457.14     60.80 o 
   6  20   1       76.60       31.87     20.54 o 
  -5  21   1      207.95      165.40     34.75 o 
  -3  21   1      470.89      537.39     38.68 o 
  -1  21   1       50.37       86.50     25.08 o 
   1  21   1        7.23       59.96     19.51 o 
   3  21   1       28.42       40.54     15.98 o 
   5  21   1      786.22      719.04    104.75 o 
  -4  22   1       29.16       85.88     21.71 o 
  -2  22   1      331.15      428.02     60.31 o 
   0  22   1       30.58       28.67     17.62 o 
   2  22   1      148.56      199.82     26.84 o 
   4  22   1      495.62      550.56    122.50 o 
  -3  23   1      708.03      676.19     62.19 o 
  -1  23   1      368.67      306.09     46.99 o 
   1  23   1      246.01      242.29     36.53 o 
   3  23   1       64.70       26.15     13.17 o 
  -2  24   1       26.41       45.49     14.49 o 
   0  24   1      312.66      278.10     30.98 o 
   2  24   1        0.61       60.80     22.85 o 
  -1  25   1      810.72      576.67    142.81 o 
   1  25   1        0.88       31.90     11.80 o 
 -10   0   2     1020.52     1349.96     72.51 o 
  -8   0   2      922.67      850.54     72.20 o 
  -6   0   2     7964.34     8270.48    188.46 o 
  -4   0   2    10549.76    10744.88     90.83 o 
  -2   0   2       79.66      150.72     27.83 o 
   0   0   2     1109.58      866.84    101.36 o 
   2   0   2   553198.00   516724.75  11709.10 o 
   4   0   2    14729.37    15147.51    329.90 o 
   6   0   2    12575.29    13297.55    275.26 o 
  -9   1   2       41.31       33.87     15.37 o 
  -7   1   2     2589.09     2669.38     71.55 o 
  -5   1   2      398.13      471.15     52.25 o 
  -3   1   2     7659.68     7652.32     89.08 o 
  -1   1   2    10083.27    10106.98     36.67 o 
   1   1   2    15457.09    15355.28    126.51 o 
   3   1   2    33922.00    31987.43    231.12 o 
   5   1   2      125.20      145.99     12.91 o 
   7   1   2      276.33      300.24     37.76 o 
   9   1   2      396.37      497.72     36.35 o 
 -10   2   2        3.57       36.53     14.39 o 
  -8   2   2      773.63      706.60     31.75 o 
  -6   2   2      770.93      820.44     40.29 o 
  -4   2   2     2464.36     2234.75     53.62 o 
  -2   2   2      537.29      534.89     14.80 o 
   0   2   2    57900.36    59450.11    471.80 o 
   2   2   2      782.67      759.53     18.40 o 
   4   2   2    47755.84    49100.55    279.49 o 
   6   2   2     1118.40     1093.97     83.72 o 
   8   2   2      109.31      139.27     38.05 o 
  -9   3   2      641.98      446.64     73.16 o 
  -7   3   2     5284.08     5601.69    131.87 o 
  -5   3   2     2112.03     1769.13     42.88 o 
  -3   3   2     1797.78     1678.37     44.35 o 
  -1   3   2       89.84       91.01      5.65 o 
   1   3   2     2603.33     2429.23     54.77 o 
   3   3   2    22414.88    20763.88    414.80 o 
   5   3   2     5117.04     5206.77     74.78 o 
   7   3   2      101.08      100.67     12.33 o 
   9   3   2      399.42      547.40     58.67 o 
 -10   4   2       36.52       26.27     19.65 o 
  -8   4   2     3517.67     3988.14    147.23 o 
  -6   4   2     9279.79     9474.61    284.25 o 
  -4   4   2     6628.25     6581.00     84.68 o 
  -2   4   2    18988.52    19446.77    231.44 o 
   0   4   2      156.31      167.62      8.86 o 
   2   4   2     5454.78     4872.72     65.19 o 
   4   4   2     8563.14     8067.02    195.68 o 
   6   4   2      145.74      163.52     15.18 o 
   8   4   2     2101.36     1998.64    105.30 o 
  -9   5   2       76.38       81.15     24.08 o 
  -7   5   2     4751.16     4724.10    203.50 o 
  -5   5   2     3816.55     3881.79     53.78 o 
  -3   5   2     1484.16     1720.38     59.98 o 
  -1   5   2      348.18      274.89     11.24 o 
   1   5   2      495.37      406.18     14.72 o 
   3   5   2    17656.26    17034.01    441.71 o 
   5   5   2     1127.61     1242.20     50.52 o 
   7   5   2       87.13       89.93     18.77 o 
   9   5   2      862.87      795.60     83.30 o 
 -10   6   2        0.27       20.00     14.94 o 
  -8   6   2        2.31       35.67     15.51 o 
  -6   6   2      686.79      650.98     73.26 o 
  -4   6   2    27651.31    27848.24    675.26 o 
  -2   6   2       35.39       64.44     20.14 o 
   0   6   2     7351.70     7090.77     58.25 o 
   2   6   2      215.47      220.00     10.48 o 
   4   6   2     4954.61     4907.17    180.38 o 
   6   6   2      592.35      616.61     54.01 o 
   8   6   2      286.99      269.61     44.73 o 
  -9   7   2      134.54       74.41     24.63 o 
  -7   7   2     1137.75     1254.17     45.39 o 
  -5   7   2     2400.05     2256.07     55.41 o 
  -3   7   2     1276.31     1307.44     88.56 o 
  -1   7   2     2734.42     2337.15     44.04 o 
   1   7   2    19208.29    18650.41     78.15 o 
   3   7   2    16390.78    16653.90    312.85 o 
   5   7   2       78.73       90.62     20.21 o 
   7   7   2       30.96       51.82     11.14 o 
   9   7   2       39.68       53.69     31.00 o 
  -8   8   2      550.08      577.36     47.08 o 
  -6   8   2     1602.94     1494.21     63.35 o 
  -4   8   2     6733.02     6781.77    105.00 o 
  -2   8   2    16966.60    15647.35    185.38 o 
   0   8   2      534.24      496.54     26.03 o 
   2   8   2   120760.75   120093.54   2844.85 o 
   4   8   2     8508.56     8006.85    365.10 o 
   6   8   2     2106.99     2044.29     52.65 o 
   8   8   2       83.97       84.78     18.89 o 
  -9   9   2        3.67       58.11     21.14 o 
  -7   9   2     1488.85     1667.30     56.93 o 
  -5   9   2      468.96      359.05     24.02 o 
  -3   9   2     8724.91     8648.69     71.18 o 
  -1   9   2    15802.80    15381.63    228.65 o 
   1   9   2     5368.07     5170.86     83.32 o 
   3   9   2    16837.53    16244.04    392.36 o 
   5   9   2      358.42      364.02     42.56 o 
   7   9   2      109.51      119.37     18.73 o 
   9   9   2      517.70      447.02     64.48 o 
  -8  10   2      801.28      846.58    182.65 o 
  -6  10   2      424.79      458.92     36.48 o 
  -4  10   2      135.72      126.37     40.48 o 
  -2  10   2      371.20      400.35     26.83 o 
   0  10   2    21549.38    23212.91    308.36 o 
   2  10   2      440.46      474.69     20.68 o 
   4  10   2    19066.29    18704.48    406.56 o 
   6  10   2      681.63      794.76     78.55 o 
   8  10   2       85.21       71.87     20.96 o 
  -9  11   2      812.17      569.76     73.38 o 
  -7  11   2     1430.62     1522.01     97.21 o 
  -5  11   2      140.14      146.92     16.61 o 
  -3  11   2     2057.96     1877.33     57.28 o 
  -1  11   2      243.06      197.33     12.09 o 
   1  11   2     2081.31     2115.35     27.41 o 
   3  11   2     8948.65     8532.10    332.42 o 
   5  11   2     5361.98     5578.86    142.56 o 
   7  11   2      166.12      122.16     42.44 o 
   9  11   2       39.25       19.93     17.71 o 
  -8  12   2     1562.96     1726.67     72.04 o 
  -6  12   2     1781.00     1847.28     68.67 o 
  -4  12   2     2518.88     2713.65    109.56 o 
  -2  12   2       80.73       53.44     14.51 o 
   0  12   2      106.07      118.13     14.97 o 
   2  12   2     2912.29     3038.31     52.55 o 
   4  12   2     3082.46     3281.93     55.84 o 
   6  12   2       22.00       45.24     13.66 o 
   8  12   2      956.25      867.36    132.36 o 
  -7  13   2     1253.41     1455.46     79.49 o 
  -5  13   2     2067.37     2240.35    134.07 o 
  -3  13   2     2055.14     2058.14     42.86 o 
  -1  13   2      770.37      727.87     26.20 o 
   1  13   2      414.89      378.33     20.79 o 
   3  13   2     2568.53     2618.66     58.72 o 
   5  13   2        4.57       46.86     13.22 o 
   7  13   2      214.90      197.62     36.63 o 
  -8  14   2       81.49       94.03     25.15 o 
  -6  14   2      248.13      209.15     33.74 o 
  -4  14   2    17394.23    18671.32    362.00 o 
  -2  14   2       10.14       19.86      8.36 o 
   0  14   2    16191.50    17450.85    273.99 o 
   2  14   2        0.59       48.78     18.15 o 
   4  14   2      667.81      621.70     30.65 o 
   6  14   2      127.57      137.09     23.04 o 
   8  14   2      708.56      556.44     81.13 o 
  -7  15   2       69.04       53.78     16.46 o 
  -5  15   2     1466.79     1361.71     53.33 o 
  -3  15   2      207.34      221.04     28.52 o 
  -1  15   2      466.46      419.70     20.47 o 
   1  15   2     4663.99     4563.12     74.18 o 
   3  15   2     1543.25     1517.44     43.98 o 
   5  15   2       98.92      118.24     22.52 o 
   7  15   2      113.91       83.51     23.80 o 
  -8  16   2      140.50      108.25     35.77 o 
  -6  16   2      121.32       57.19     34.66 o 
  -4  16   2     1890.13     1783.52     75.97 o 
  -2  16   2    21897.46    23265.47    403.10 o 
   0  16   2      133.28      139.65     19.84 o 
   2  16   2     2862.69     3331.78     84.16 o 
   4  16   2     2104.64     2256.42     76.29 o 
   6  16   2      355.32      294.90     33.16 o 
  -7  17   2      175.19      140.67     47.60 o 
  -5  17   2      669.43      713.16     34.99 o 
  -3  17   2     4571.20     4976.54    128.90 o 
  -1  17   2     6491.02     6706.93     99.55 o 
   1  17   2      720.37      724.78     35.07 o 
   3  17   2     3296.66     3438.11    100.17 o 
   5  17   2       34.28       36.19     11.01 o 
   7  17   2        5.82       22.37     14.10 o 
  -6  18   2      123.28       79.86     44.00 o 
  -4  18   2       13.85       55.08     38.19 o 
  -2  18   2      101.11       93.79     25.78 o 
   0  18   2     1120.31     1267.72     49.54 o 
   2  18   2      168.99      157.52     38.17 o 
   4  18   2     1049.78     1068.02    118.72 o 
   6  18   2      149.68       81.17     24.42 o 
  -5  19   2       18.42       20.64     21.36 o 
  -3  19   2     1262.41     1212.61     49.69 o 
  -1  19   2        5.47       23.70     22.75 o 
   1  19   2      716.96      689.20     59.04 o 
   3  19   2     1414.86     1416.83     56.64 o 
   5  19   2     1777.39     1779.99    109.05 o 
  -6  20   2       11.25       37.47     12.48 o 
  -4  20   2      468.72      473.35     37.93 o 
  -2  20   2     1158.63     1281.32     81.35 o 
   0  20   2       19.13       39.42     17.41 o 
   2  20   2       71.72       73.76     15.12 o 
   4  20   2      555.82      505.66     58.81 o 
   6  20   2       36.65       44.89     15.23 o 
  -5  21   2      271.80      243.41     70.67 o 
  -3  21   2      740.64      768.63    109.05 o 
  -1  21   2      601.45      733.75     64.87 o 
   1  21   2      317.71      315.84     33.51 o 
   3  21   2       10.91       31.09     15.15 o 
   5  21   2       53.85       15.11      9.38 o 
  -4  22   2     1543.15     1371.55    144.28 o 
  -2  22   2        7.65       55.49     14.43 o 
   0  22   2     1461.61     1374.19     96.33 o 
   2  22   2       13.93       37.73     17.18 o 
   4  22   2      118.45       88.05     31.96 o 
  -3  23   2      106.22      157.51     32.05 o 
  -1  23   2       81.34       47.80     13.96 o 
   1  23   2      174.11      109.80     27.83 o 
   3  23   2        1.73       21.17     11.13 o 
  -2  24   2     4307.36     4979.76     80.52 o 
   0  24   2       11.31       40.66     24.96 o 
   2  24   2       10.31       57.65     18.40 o 
  -1  25   2     1007.19      851.24    117.40 o 
  -9   1   3       31.72       38.18     12.04 o 
  -7   1   3       69.88       71.76     17.98 o 
  -5   1   3    14161.39    15563.50    204.28 o 
  -3   1   3    13281.42    13379.06    178.97 o 
  -1   1   3      163.86      140.49      5.78 o 
   1   1   3    24428.87    24399.63    261.26 o 
   3   1   3    18056.43    16487.76    140.91 o 
   5   1   3      965.85      938.90     35.02 o 
   7   1   3      484.63      512.20     59.18 o 
   9   1   3      638.63      688.46    113.74 o 
 -10   2   3      651.36      664.13    108.21 o 
  -8   2   3      799.36      747.83     66.71 o 
  -6   2   3       42.58      103.78     22.29 o 
  -4   2   3    25057.27    25226.42    161.34 o 
  -2   2   3      226.05      120.77     11.55 o 
   0   2   3     8727.03     8239.32     65.63 o 
   2   2   3    44819.59    45152.20    188.28 o 
   4   2   3      224.52      132.52      9.63 o 
   6   2   3     2654.01     2696.17    108.62 o 
   8   2   3     1663.74     1751.33    209.77 o 
  -9   3   3       21.04       65.31     20.54 o 
  -7   3   3     3166.81     3234.50    133.73 o 
  -5   3   3     2891.19     2953.61     52.18 o 
  -3   3   3     1158.34     1016.09     34.50 o 
  -1   3   3     1321.98     1205.43     30.71 o 
   1   3   3     7833.83     7538.01    122.15 o 
   3   3   3     2647.65     1972.45     39.51 o 
   5   3   3     5201.32     5271.26     94.96 o 
   7   3   3       62.24       79.42     13.18 o 
 -10   4   3       24.74       28.41     30.17 o 
  -8   4   3      142.43      121.04     21.95 o 
  -6   4   3        8.07       33.70     12.14 o 
  -4   4   3     1041.71     1021.76     28.89 o 
  -2   4   3      679.09      676.31     50.63 o 
   0   4   3     1488.49     1410.41     36.73 o 
   2   4   3       25.60       37.91      3.80 o 
   4   4   3      167.37      184.26      8.19 o 
   6   4   3      104.27       58.48      8.01 o 
   8   4   3       58.28       43.18     13.10 o 
  -9   5   3      660.70      531.25     72.78 o 
  -7   5   3      563.24      479.69     70.20 o 
  -5   5   3      330.34      379.82     33.24 o 
  -3   5   3     4945.11     4674.63     78.22 o 
  -1   5   3      367.38      442.82     15.99 o 
   1   5   3      122.03       81.99      9.27 o 
   3   5   3     1520.53     1505.84     47.39 o 
   5   5   3     1773.29     1743.08     70.06 o 
   7   5   3     1323.73     1181.90     77.65 o 
   9   5   3       10.87       40.96     22.69 o 
 -10   6   3      259.79      243.03     58.78 o 
  -8   6   3      514.25      555.91     45.40 o 
  -6   6   3      235.17      246.99     55.63 o 
  -4   6   3    24321.00    24057.59    172.30 o 
  -2   6   3     1405.35     1259.10     42.47 o 
   0   6   3      101.55      178.59     14.76 o 
   2   6   3    19848.96    18198.05    327.03 o 
   4   6   3      178.31      276.55     11.55 o 
   6   6   3     2016.69     1981.60     45.63 o 
   8   6   3      919.92      794.13     82.74 o 
  -9   7   3      123.21       73.77     20.25 o 
  -7   7   3       44.61      120.01     22.89 o 
  -5   7   3     9743.51    11148.06    195.47 o 
  -3   7   3     8944.93     9336.73    104.13 o 
  -1   7   3     3004.06     3067.61    100.66 o 
   1   7   3     7639.19     6739.74     95.84 o 
   3   7   3    22413.04    20191.32    207.01 o 
   5   7   3      727.96      830.84     38.60 o 
   7   7   3      621.94      585.18     24.76 o 
   9   7   3      316.82      395.66     51.25 o 
  -8   8   3        0.17       21.69     15.77 o 
  -6   8   3        9.62       86.14     26.84 o 
  -4   8   3      886.13      897.56     45.01 o 
  -2   8   3     3892.23     4207.58     93.17 o 
   0   8   3      184.60      155.55     18.14 o 
   2   8   3     6756.70     6924.14     80.53 o 
   4   8   3      499.08      420.60     20.17 o 
   6   8   3       34.61       32.24     11.63 o 
   8   8   3       40.63       89.73     88.56 o 
  -9   9   3       44.74       83.35     24.26 o 
  -7   9   3        0.31        3.67     12.76 o 
  -5   9   3     3679.56     4059.12     93.89 o 
  -3   9   3     6030.20     6034.64     79.47 o 
  -1   9   3      314.78      387.03     21.37 o 
   1   9   3    27846.20    27731.78    250.59 o 
   3   9   3     2976.05     2647.23     65.99 o 
   5   9   3      124.13      141.02     21.68 o 
   7   9   3      420.22      374.99     58.34 o 
   9   9   3      359.62      273.51     30.61 o 
  -8  10   3      321.96      364.14     32.53 o 
  -6  10   3        2.71       29.14     14.24 o 
  -4  10   3    11826.77    12204.24    213.28 o 
  -2  10   3      643.29      603.20     24.18 o 
   0  10   3    12051.96    12725.30     80.09 o 
   2  10   3    30682.06    31287.03    622.50 o 
   4  10   3       14.27       71.74     20.55 o 
   6  10   3      913.39     1031.79     80.81 o 
   8  10   3      946.68      688.65    100.31 o 
  -9  11   3        8.56       44.70     21.33 o 
  -7  11   3     1736.81     1949.30     86.30 o 
  -5  11   3     1628.50     1726.54     49.80 o 
  -3  11   3     1391.51     1143.42     98.66 o 
  -1  11   3     1444.43     1531.85     45.79 o 
   1  11   3     6687.96     6637.30    168.55 o 
   3  11   3      648.79      570.18     31.43 o 
   5  11   3     2587.01     2626.83     72.93 o 
   7  11   3       41.20       10.04     10.31 o 
  -8  12   3      233.38      326.91     48.43 o 
  -6  12   3      395.81      396.25     40.52 o 
  -4  12   3     1429.15     1521.51     57.63 o 
  -2  12   3       61.56      120.15      9.58 o 
   0  12   3     2186.68     1999.59     29.02 o 
   2  12   3      143.04      165.01     20.50 o 
   4  12   3     1293.46     1432.86     28.49 o 
   6  12   3      327.20      288.69     39.87 o 
   8  12   3       88.58       53.48     20.21 o 
  -7  13   3        5.55       12.77     21.27 o 
  -5  13   3       46.99       81.41     39.91 o 
  -3  13   3     1693.86     1737.58    105.29 o 
  -1  13   3      151.64      148.21     11.45 o 
   1  13   3      131.67      121.50     15.10 o 
   3  13   3      227.26      186.02     20.95 o 
   5  13   3       49.40       88.04     14.58 o 
   7  13   3     1562.69     1278.82    164.58 o 
  -8  14   3      387.93      289.30     40.51 o 
  -6  14   3      308.51      278.96     40.08 o 
  -4  14   3     4444.03     4824.09    123.64 o 
  -2  14   3      639.53      606.45     32.62 o 
   0  14   3       37.33       45.03      8.12 o 
   2  14   3     2576.39     2590.10     59.87 o 
   4  14   3       38.46       47.34     18.96 o 
   6  14   3      869.26      779.02     63.85 o 
   8  14   3      187.98      146.52     54.24 o 
  -7  15   3        7.51       95.86     24.87 o 
  -5  15   3     3690.39     3828.95    277.72 o 
  -3  15   3     1356.61     1463.32     54.37 o 
  -1  15   3     1298.71     1338.14     56.06 o 
   1  15   3     2227.52     2231.00     50.61 o 
   3  15   3     7983.55     8231.96    118.22 o 
   5  15   3       48.41       53.48     13.09 o 
   7  15   3      453.99      388.10     71.62 o 
  -8  16   3        3.87        8.58     13.50 o 
  -6  16   3      177.66      147.28     29.64 o 
  -4  16   3     1614.68     1787.88     95.39 o 
  -2  16   3     1883.55     1933.61     42.58 o 
   0  16   3       65.36       51.00     10.84 o 
   2  16   3     3976.31     4117.64    112.59 o 
   4  16   3      467.92      500.43     67.51 o 
   6  16   3        9.05       46.32     19.92 o 
  -7  17   3       80.08       50.92     17.11 o 
  -5  17   3       26.09       19.22     12.32 o 
  -3  17   3     2222.60     2240.22     71.37 o 
  -1  17   3        7.27       24.50      9.84 o 
   1  17   3     7759.97     8214.86    116.38 o 
   3  17   3      102.12      115.72     17.60 o 
   5  17   3        6.94       22.90     18.06 o 
   7  17   3      204.93      103.62     62.59 o 
  -6  18   3      241.86      149.34     67.42 o 
  -4  18   3     3249.95     3163.52    150.35 o 
  -2  18   3     1654.68     1598.88     50.05 o 
   0  18   3     4698.24     5073.50     76.24 o 
   2  18   3     7069.48     7849.28    172.37 o 
   4  18   3      145.60      130.54     21.61 o 
   6  18   3      100.55       68.99     24.48 o 
  -5  19   3       68.59       75.91     22.03 o 
  -3  19   3     1492.00     1383.18     57.62 o 
  -1  19   3      117.53      103.96     17.71 o 
   1  19   3     2185.95     2368.89     97.89 o 
   3  19   3       61.70       48.16     12.78 o 
   5  19   3      285.94      170.68     37.17 o 
  -6  20   3      535.51      342.63     58.58 o 
  -4  20   3       97.06       99.97     45.63 o 
  -2  20   3       24.49       34.93     15.71 o 
   0  20   3      401.85      562.15     64.91 o 
   2  20   3      168.00      201.40     32.94 o 
   4  20   3      900.94      854.10     57.92 o 
  -5  21   3       75.13       49.10     14.88 o 
  -3  21   3       49.99       79.64     19.18 o 
  -1  21   3        7.14       37.65      9.55 o 
   1  21   3        5.05       39.13     13.27 o 
   3  21   3       50.85       38.75     13.61 o 
   5  21   3        9.36       27.89      9.64 o 
  -4  22   3      127.88      104.38     24.94 o 
  -2  22   3      129.79      124.98     27.46 o 
   0  22   3       91.89       56.45     16.38 o 
   2  22   3       49.23       63.47     18.85 o 
   4  22   3      188.68      113.34     29.23 o 
  -3  23   3      125.22      108.81     22.01 o 
  -1  23   3       63.84       76.80     16.62 o 
   1  23   3      323.35      315.02     58.68 o 
   3  23   3     1012.68     1041.63     88.28 o 
  -2  24   3      213.61      129.20     50.68 o 
   0  24   3       29.91       86.19     19.71 o 
   2  24   3      581.86      537.33    121.67 o 
 -10   0   4        2.81       54.24     26.57 o 
  -8   0   4     3660.36     3878.61    151.10 o 
  -6   0   4     4788.36     5054.46    180.99 o 
  -4   0   4    90500.48    98526.80    933.18 o 
  -2   0   4     3757.98     3748.73     66.42 o 
   0   0   4     7667.41     7634.82    244.47 o 
   2   0   4    16806.84    16477.49    290.94 o 
   4   0   4    60708.79    62396.22   1386.34 o 
   6   0   4     3224.20     3179.76    135.05 o 
   8   0   4     5126.44     4688.62    232.47 o 
  -9   1   4      349.02      286.81     41.46 o 
  -7   1   4        2.30       13.07      8.37 o 
  -5   1   4    12604.70    12548.76    165.29 o 
  -3   1   4    12158.92    12482.74    155.63 o 
  -1   1   4    12490.49    12088.71    128.54 o 
   1   1   4     8462.02     7676.15    163.69 o 
   3   1   4      918.89      858.54     19.74 o 
   5   1   4     7547.32     7280.72    357.07 o 
   7   1   4       11.51       51.48     30.40 o 
   9   1   4      362.72      465.52     66.42 o 
 -10   2   4        1.68       26.30      9.09 o 
  -8   2   4      245.36      206.83     45.91 o 
  -6   2   4     7356.86     7871.73    125.83 o 
  -4   2   4      981.73      981.05     30.69 o 
  -2   2   4      495.91      461.45     20.10 o 
   0   2   4        1.94        9.67      5.00 o 
   2   2   4      717.32      776.13     23.99 o 
   4   2   4     1528.67     1458.72     40.17 o 
   6   2   4     9004.38     9474.98    255.39 o 
   8   2   4      116.32      194.84     60.61 o 
  -9   3   4       12.66       21.60     13.79 o 
  -7   3   4     2531.79     2714.83     93.48 o 
  -5   3   4    16299.04    16740.77    241.27 o 
  -3   3   4      294.91      256.65     12.28 o 
  -1   3   4      194.94      138.94      7.51 o 
   1   3   4     2109.11     1674.61     52.58 o 
   3   3   4     1170.10     1053.39     25.50 o 
   5   3   4     7677.97     7940.33    125.62 o 
   7   3   4     1671.35     1761.27     61.88 o 
   9   3   4        0.32       13.84     16.60 o 
 -10   4   4      728.34      550.82    127.03 o 
  -8   4   4        0.82       43.78     13.14 o 
  -6   4   4     6155.72     6502.16    177.98 o 
  -4   4   4    25622.73    24187.15   1140.19 o 
  -2   4   4      693.34      627.41     42.93 o 
   0   4   4    38148.23    41169.01    135.25 o 
   2   4   4     3572.23     3276.51     49.41 o 
   4   4   4     3056.63     2732.97     70.63 o 
   6   4   4     5894.79     6440.77     89.06 o 
   8   4   4       46.48       54.93     34.87 o 
  -9   5   4       69.26       91.70     24.14 o 
  -7   5   4      259.78      303.11     49.43 o 
  -5   5   4    10258.07     9861.62    434.32 o 
  -3   5   4      213.88      201.01     16.71 o 
  -1   5   4     1148.92      837.12     28.99 o 
   1   5   4     1152.91      990.59     30.07 o 
   3   5   4     2428.76     2878.52     60.37 o 
   5   5   4     7898.60     8110.32    127.70 o 
   7   5   4      428.25      500.03     32.54 o 
 -10   6   4       58.30       46.01     12.45 o 
  -8   6   4      133.31      151.06     30.85 o 
  -6   6   4      507.23      466.08     53.61 o 
  -4   6   4      463.54      437.79     18.48 o 
  -2   6   4    35758.90    36382.38    255.44 o 
   0   6   4      122.08       97.38      8.25 o 
   2   6   4    21041.14    19922.44    266.57 o 
   4   6   4     1206.40     1086.31     60.15 o 
   6   6   4     1271.64     1329.95     47.36 o 
   8   6   4       37.47       42.39     30.44 o 
  -9   7   4       38.93       45.73     17.99 o 
  -7   7   4       43.12       77.30     18.59 o 
  -5   7   4     5835.68     6164.96    139.08 o 
  -3   7   4    11773.38    11715.36    214.77 o 
  -1   7   4     1874.54     1555.57     51.94 o 
   1   7   4     2761.61     2429.31     57.43 o 
   3   7   4     5257.36     4879.16    109.65 o 
   5   7   4     3580.66     3581.13     70.69 o 
   7   7   4      201.64      174.60     27.65 o 
   9   7   4       70.20      111.76     36.96 o 
  -8   8   4     1409.65     1578.25    114.02 o 
  -6   8   4     2924.73     3258.68     77.99 o 
  -4   8   4    29726.45    29754.85    413.28 o 
  -2   8   4     2034.26     1957.91     73.21 o 
   0   8   4    29007.74    28360.70    425.77 o 
   2   8   4     9370.83     9576.90    188.48 o 
   4   8   4    14290.96    14911.18    220.55 o 
   6   8   4     1967.69     1957.51     69.18 o 
   8   8   4     1468.38     1478.11    240.49 o 
  -9   9   4      241.04      276.13     51.56 o 
  -7   9   4       38.00       27.81     33.76 o 
  -5   9   4     7350.46     7676.90    137.62 o 
  -3   9   4     2278.06     2218.28     64.91 o 
  -1   9   4    13382.54    13952.37    223.77 o 
   1   9   4    14029.10    13405.28    226.78 o 
   3   9   4       74.79       64.04     14.13 o 
   5   9   4     3955.47     4097.82     91.15 o 
   7   9   4        6.78       24.47     15.50 o 
   9   9   4      246.37      245.86     57.68 o 
  -8  10   4      135.15       88.22     46.49 o 
  -6  10   4     7101.07     7471.45    180.81 o 
  -4  10   4      633.09      701.82     40.27 o 
  -2  10   4     2606.55     2539.17     72.32 o 
   0  10   4      113.78      127.61     10.35 o 
   2  10   4     2370.05     2475.91    105.43 o 
   4  10   4      681.27      708.63     30.50 o 
   6  10   4     3629.88     3550.04    271.63 o 
   8  10   4       92.70       85.63     24.18 o 
  -9  11   4       33.68       23.59     21.31 o 
  -7  11   4     2856.29     2846.95    145.88 o 
  -5  11   4     6371.05     7124.66    118.16 o 
  -3  11   4      707.55      661.82     41.06 o 
  -1  11   4       90.60      140.61     21.25 o 
   1  11   4     1003.67     1016.34     29.10 o 
   3  11   4       50.70       88.85     25.43 o 
   5  11   4     2396.05     2491.58    108.88 o 
   7  11   4     1867.65     1919.04    179.32 o 
  -8  12   4      119.68      107.22     43.73 o 
  -6  12   4     2584.75     2692.09     84.30 o 
  -4  12   4     4095.90     4490.69    151.52 o 
  -2  12   4      323.58      277.54     16.54 o 
   0  12   4      540.89      572.68     22.85 o 
   2  12   4     1684.62     1721.79     28.85 o 
   4  12   4     1211.18     1255.34     59.67 o 
   6  12   4     2287.40     2349.36    165.24 o 
   8  12   4       13.83       48.43     17.18 o 
  -7  13   4       38.41       83.65     23.24 o 
  -5  13   4     1883.68     1997.63     58.96 o 
  -3  13   4      752.67      599.74     63.18 o 
  -1  13   4     1633.70     1563.73     60.75 o 
   1  13   4     1035.70      986.93     34.93 o 
   3  13   4     2268.53     2569.89     41.47 o 
   5  13   4     1847.74     1949.49     62.45 o 
   7  13   4       10.18       45.17     14.67 o 
  -8  14   4       19.38       43.65     19.30 o 
  -6  14   4       74.40      123.06     23.65 o 
  -4  14   4       60.89      103.39     17.46 o 
  -2  14   4    20567.62    21037.23    711.41 o 
   0  14   4      100.20      131.45     14.73 o 
   2  14   4    18670.85    19448.15    284.86 o 
   4  14   4      315.06      307.62     25.51 o 
   6  14   4      170.32       89.46     40.36 o 
  -7  15   4       57.13       99.22     26.57 o 
  -5  15   4      553.71      612.13     49.44 o 
  -3  15   4     3365.83     3373.42     61.03 o 
  -1  15   4       25.63       44.81     14.53 o 
   1  15   4      783.79      688.05     35.45 o 
   3  15   4     2653.90     2675.69     50.77 o 
   5  15   4      229.17      206.54     26.66 o 
   7  15   4      175.81      122.29     35.01 o 
  -8  16   4       29.49       28.22     55.07 o 
  -6  16   4      770.47      790.91     50.89 o 
  -4  16   4     1003.20     1072.80     79.05 o 
  -2  16   4      476.23      446.01     24.65 o 
   0  16   4    25733.75    26811.97    379.00 o 
   2  16   4     2369.90     2578.16     57.84 o 
   4  16   4        4.42       14.35     12.05 o 
   6  16   4      539.14      496.69     53.44 o 
  -7  17   4        2.47       24.25     23.25 o 
  -5  17   4     1279.25     1339.68     87.63 o 
  -3  17   4       18.44       65.91     21.57 o 
  -1  17   4     5606.16     6070.98     89.35 o 
   1  17   4     7590.95     7945.66    191.76 o 
   3  17   4      204.39      150.41     18.39 o 
   5  17   4      674.24      521.58     45.93 o 
  -6  18   4     1072.86      954.57    149.68 o 
  -4  18   4      219.27      141.06     45.00 o 
  -2  18   4      312.69      358.62     39.92 o 
   0  18   4       56.42       63.20     10.14 o 
   2  18   4       83.89       38.69     16.96 o 
   4  18   4      162.58       86.51     25.92 o 
   6  18   4       84.34       84.95     23.12 o 
  -5  19   4      684.24      797.49     86.44 o 
  -3  19   4      111.82      127.14     22.37 o 
  -1  19   4      319.79      384.64     50.90 o 
   1  19   4      698.64      709.18     43.90 o 
   3  19   4        0.99       16.68     11.34 o 
   5  19   4      200.90       89.61     30.25 o 
  -6  20   4      586.74      488.95     91.63 o 
  -4  20   4       30.52       55.15     18.17 o 
  -2  20   4       59.67       70.07     13.40 o 
   0  20   4      988.97     1172.07     76.71 o 
   2  20   4      357.73      472.42     57.59 o 
   4  20   4       30.29       31.41     14.28 o 
  -5  21   4      135.88       72.01     34.51 o 
  -3  21   4      191.09       79.82     17.55 o 
  -1  21   4      516.25      531.69     56.48 o 
   1  21   4      564.71      479.92     52.47 o 
   3  21   4      399.58      348.99     32.43 o 
  -4  22   4        0.94       39.69     25.75 o 
  -2  22   4     1702.67     1893.91     75.10 o 
   0  22   4       22.76       28.46      8.17 o 
   2  22   4     1727.02     1750.18    132.54 o 
   4  22   4       21.05       18.49     21.58 o 
  -3  23   4      388.80      441.52     66.79 o 
  -1  23   4        7.62       60.87     15.12 o 
   1  23   4      143.42      137.42     25.63 o 
   3  23   4      270.85      128.62     77.44 o 
  -2  24   4       48.25       46.29     14.31 o 
   0  24   4     4728.91     5164.58     99.61 o 
   2  24   4      315.19      193.32     61.99 o 
  -9   1   5      743.58      749.46     84.15 o 
  -7   1   5     1010.80      992.26     38.77 o 
  -5   1   5     3364.52     3384.82     57.31 o 
  -3   1   5    12880.77    13348.40    139.41 o 
  -1   1   5    38793.02    39022.17    195.94 o 
   1   1   5     8592.32     8451.24     60.33 o 
   3   1   5      876.10      856.23     22.59 o 
   5   1   5     7011.88     6959.45    106.62 o 
   7   1   5       10.71       37.44     45.74 o 
   9   1   5        0.91       36.65     64.20 o 
 -10   2   5        5.44       16.84     11.65 o 
  -8   2   5     2311.11     2291.91    115.44 o 
  -6   2   5     4080.94     4689.05     84.17 o 
  -4   2   5     6469.17     7083.89     93.85 o 
   0   2   5    10981.27    10964.23    135.81 o 
   2   2   5      925.00      926.97     24.89 o 
   4   2   5    10836.12    10681.83    329.21 o 
   6   2   5      574.32      608.14     48.32 o 
   8   2   5      174.58      273.57     30.94 o 
  -9   3   5      192.31      253.64     44.31 o 
  -7   3   5        8.22       47.34     10.95 o 
  -5   3   5     9016.43     9774.01    124.69 o 
  -3   3   5      854.99      826.11     50.17 o 
  -1   3   5     4843.90     4293.02     51.89 o 
   1   3   5      320.61      317.46     15.25 o 
   3   3   5      705.14      751.63     20.75 o 
   5   3   5     2349.21     2067.26     83.89 o 
   7   3   5      752.26      756.56     95.22 o 
   9   3   5       14.86       91.33     40.40 o 
 -10   4   5       41.67       45.78     31.00 o 
  -8   4   5       97.17       77.61     17.94 o 
  -6   4   5      578.56      536.08     72.93 o 
  -4   4   5       90.51       67.15     16.07 o 
  -2   4   5     1247.45     1234.27     41.79 o 
   0   4   5        2.57       22.34     10.31 o 
   2   4   5       53.63      102.23     17.70 o 
   4   4   5        1.10       32.26      6.87 o 
   6   4   5       31.60       47.48     15.68 o 
   8   4   5        5.35       28.04     13.23 o 
  -9   5   5       69.28       79.32     18.40 o 
  -7   5   5     1309.55     1267.56     37.89 o 
  -5   5   5     1468.44     1282.61     85.84 o 
  -3   5   5       28.01       58.82     11.45 o 
  -1   5   5     5853.16     5577.34    113.71 o 
   1   5   5       90.31       85.98      7.14 o 
   3   5   5        9.54       46.94     14.21 o 
   5   5   5     1379.30     1459.21     78.10 o 
   7   5   5      299.78      273.54     38.93 o 
   9   5   5      271.16      347.98     45.11 o 
 -10   6   5      237.74      222.70     49.87 o 
  -8   6   5      775.62      711.18     52.82 o 
  -6   6   5     1844.93     1608.41    165.95 o 
  -4   6   5      972.57     1161.83     40.82 o 
  -2   6   5    25492.22    24856.19    513.74 o 
   0   6   5     8841.42     8734.37    130.00 o 
   2   6   5     5077.24     4458.02     42.80 o 
   4   6   5     6071.81     5832.48     90.16 o 
   6   6   5      232.20      211.66     20.34 o 
   8   6   5      303.23      353.17     72.78 o 
  -9   7   5      368.69      467.81     46.54 o 
  -7   7   5     1888.83     2165.56    205.34 o 
  -5   7   5     1632.25     1603.68     71.60 o 
  -3   7   5     5621.19     5253.51    222.25 o 
  -1   7   5    24651.07    26342.38    803.86 o 
   1   7   5     1277.79     1148.59     61.83 o 
   3   7   5       10.94       30.50      9.28 o 
   5   7   5    10876.20    11138.56    287.12 o 
   7   7   5        2.01       62.87     14.19 o 
   9   7   5        1.51       49.26     18.82 o 
  -8   8   5      441.17      469.89     46.49 o 
  -6   8   5        8.87       47.46     17.43 o 
  -4   8   5      136.23      120.53     26.38 o 
  -2   8   5      968.43      764.56     28.52 o 
   0   8   5     1496.17     1798.20     82.70 o 
   2   8   5       61.50       60.97      9.69 o 
   4   8   5     2576.00     2614.08    111.20 o 
   6   8   5      492.90      491.29     67.09 o 
   8   8   5       14.56       48.28     20.36 o 
  -9   9   5      364.38      391.21    134.50 o 
  -7   9   5      496.10      515.71     30.33 o 
  -5   9   5     1963.88     2088.04    102.12 o 
  -3   9   5     4403.64     4481.64    136.05 o 
  -1   9   5    18258.30    17410.78    525.40 o 
   1   9   5     6696.18     6779.04    181.78 o 
   3   9   5     3804.13     3911.35     85.42 o 
   5   9   5      817.15      770.39     46.55 o 
   7   9   5      204.62      195.73     41.67 o 
  -8  10   5     1347.84     1381.94     99.30 o 
  -6  10   5     2905.05     3484.86     95.83 o 
  -4  10   5     3041.38     3043.69     58.69 o 
  -2  10   5    18333.44    18272.38    437.26 o 
   0  10   5     7935.69     7909.77    112.60 o 
   2  10   5      168.27      140.73     14.71 o 
   4  10   5     8064.40     8887.83    166.47 o 
   6  10   5      774.63      835.36     32.85 o 
   8  10   5        0.42       30.15     14.86 o 
  -9  11   5      263.38      217.59     36.81 o 
  -7  11   5       91.17       68.12     60.88 o 
  -5  11   5     6044.43     7059.52    268.17 o 
  -3  11   5      181.36      213.88     27.53 o 
  -1  11   5     3096.73     3001.11     58.46 o 
   1  11   5      145.52      186.58     28.87 o 
   3  11   5     1305.00     1422.14     48.18 o 
   5  11   5      902.97      889.15     68.63 o 
   7  11   5      253.72      264.24     60.72 o 
  -8  12   5      161.94      217.52     34.87 o 
  -6  12   5     1066.85     1030.79     45.66 o 
  -4  12   5     1459.74     1574.34     82.66 o 
  -2  12   5     1697.03     1730.67     61.14 o 
   0  12   5      584.60      483.01     19.64 o 
   2  12   5       96.86      104.44     16.18 o 
   4  12   5       63.21       97.45     12.30 o 
   6  12   5      232.84      215.08     35.69 o 
   8  12   5       18.61       32.25     14.58 o 
  -7  13   5     1840.54     1985.32    111.20 o 
  -5  13   5       57.16       33.70     23.86 o 
  -3  13   5       29.67       50.92     11.42 o 
  -1  13   5      505.76      585.65     25.62 o 
   1  13   5      401.66      386.70     17.34 o 
   3  13   5        3.89       34.56     14.37 o 
   5  13   5      250.29      249.80     30.82 o 
   7  13   5        2.70       71.95     18.69 o 
  -8  14   5       78.35       24.48     17.73 o 
  -6  14   5     1000.08     1122.06     67.11 o 
  -4  14   5        3.55       27.71     15.77 o 
  -2  14   5     2517.13     2648.37     43.32 o 
   0  14   5     1863.01     1867.52     63.37 o 
   2  14   5      729.28      714.09     41.10 o 
   4  14   5     1442.03     1262.47     42.83 o 
   6  14   5      210.79      141.83     35.97 o 
  -7  15   5      995.92     1066.49     61.24 o 
  -5  15   5      380.84      488.74     95.63 o 
  -3  15   5     2081.43     1979.78     62.17 o 
  -1  15   5     3753.74     4325.62     58.31 o 
   1  15   5      399.18      361.88     23.12 o 
   3  15   5       45.06       28.43     15.02 o 
   5  15   5     4451.46     4813.29    163.30 o 
   7  15   5        9.09       32.10     15.48 o 
  -6  16   5        0.16       29.35     15.88 o 
  -4  16   5       13.19       65.65     18.57 o 
  -2  16   5     1831.47     1833.25     48.55 o 
   0  16   5      386.37      405.45     25.19 o 
   2  16   5      534.87      479.92     50.10 o 
   4  16   5     1634.42     1627.36    100.48 o 
   6  16   5      418.77      290.68     45.02 o 
  -7  17   5      267.06      243.40     27.20 o 
  -5  17   5      191.78       88.58     19.97 o 
  -3  17   5       69.20       85.00     21.73 o 
  -1  17   5     4687.34     4926.30     89.40 o 
   1  17   5      868.05     1048.80     50.31 o 
   3  17   5     1916.38     1959.79     67.77 o 
   5  17   5        2.73       -0.09     13.19 o 
  -6  18   5      627.21      654.11     66.71 o 
  -4  18   5       61.10       53.65     25.80 o 
  -2  18   5     5062.38     5361.06     96.36 o 
   0  18   5     4972.69     5445.20    111.55 o 
   2  18   5      384.52      318.43     35.66 o 
   4  18   5     2025.83     1819.31    113.82 o 
   6  18   5      397.41      258.25     59.25 o 
  -5  19   5      817.44      855.76     97.72 o 
  -3  19   5       47.90       10.63     15.10 o 
  -1  19   5     1972.80     1913.67     63.05 o 
   1  19   5        2.52       22.97     16.30 o 
   3  19   5      719.51      658.82     56.40 o 
   5  19   5      126.86       57.28     24.26 o 
  -6  20   5      111.00       55.59     22.78 o 
  -4  20   5     1386.57     1326.23    146.52 o 
  -2  20   5      124.68      120.69     28.01 o 
   0  20   5      555.51      534.64     35.51 o 
   2  20   5        1.43       27.69     12.61 o 
   4  20   5       62.01       28.30     15.90 o 
  -5  21   5       52.63       39.50     21.09 o 
  -3  21   5       17.74       29.38     12.67 o 
  -1  21   5       59.21       63.73     14.51 o 
   1  21   5      242.84      238.18     51.11 o 
   3  21   5       45.43       42.58     15.56 o 
  -4  22   5        8.90       45.64     12.51 o 
  -2  22   5       30.12       57.37     12.79 o 
   0  22   5      164.29      114.87     25.10 o 
   2  22   5        6.50       25.78     11.98 o 
  -3  23   5      679.67      652.63     85.03 o 
  -1  23   5      226.91      332.52     45.37 o 
   1  23   5      273.39      176.64     27.55 o 
  -2  24   5      607.55      459.71     98.43 o 
   0  24   5        0.45       20.38     14.68 o 
 -10   0   6      234.18      224.72     34.87 o 
  -8   0   6      383.62      363.93     58.25 o 
  -6   0   6     2932.44     2864.40     79.98 o 
  -4   0   6     6396.32     6335.59    417.05 o 
  -2   0   6   280131.38   309189.13  11087.69 o 
   0   0   6     4645.05     4246.93     42.07 o 
   2   0   6      349.77      244.36     14.29 o 
   4   0   6     8035.86     7291.88    720.22 o 
   6   0   6     2519.11     2405.04    184.59 o 
   8   0   6      196.96      165.49     47.60 o 
  -9   1   6      259.97      124.06     65.86 o 
  -7   1   6       45.06       66.06     12.12 o 
  -5   1   6      619.69      599.24     33.15 o 
  -3   1   6    20681.60    21266.30    159.73 o 
  -1   1   6    34831.75    34091.98    877.56 o 
   1   1   6     4310.69     4585.24     75.64 o 
   3   1   6     1248.59     1049.13     22.69 o 
   5   1   6      313.06      332.27     37.23 o 
   7   1   6      692.83      561.12     88.68 o 
   9   1   6        8.28       48.97     19.06 o 
 -10   2   6        4.21       33.58     12.32 o 
  -8   2   6      237.43      170.57     72.22 o 
  -6   2   6      933.26      933.66     44.33 o 
  -4   2   6    22590.93    23798.44    601.72 o 
  -2   2   6       44.18       78.09     15.43 o 
   0   2   6     9612.88    10322.87    238.00 o 
   2   2   6      449.05      420.71     14.40 o 
   4   2   6      304.70      251.04     20.45 o 
   6   2   6      574.73      559.02     47.92 o 
   8   2   6      946.65      825.77     55.44 o 
  -9   3   6      334.59      407.18     39.12 o 
  -7   3   6      313.72      421.39     37.77 o 
  -5   3   6     3554.92     3771.91     64.33 o 
  -3   3   6    18327.97    18660.68    105.11 o 
  -1   3   6    10151.68     9759.90    169.39 o 
   1   3   6     2375.14     2124.98     96.12 o 
   3   3   6     1311.33     1106.53     34.45 o 
   5   3   6     2328.77     2312.09     39.04 o 
   7   3   6     1172.41     1182.47     63.32 o 
   9   3   6      223.54       59.78     24.35 o 
 -10   4   6      452.54      429.94    116.23 o 
  -8   4   6     2944.92     3154.67    145.59 o 
  -6   4   6        5.27       32.47     19.23 o 
  -4   4   6     2501.74     2385.27     40.26 o 
  -2   4   6    19759.41    18792.58    227.23 o 
   0   4   6     1210.25     1164.22     38.88 o 
   2   4   6     7391.01     6910.24    100.95 o 
   4   4   6     4308.83     4086.38     97.44 o 
   6   4   6      403.81      290.67     45.38 o 
   8   4   6     1611.79     1803.65    203.08 o 
  -9   5   6      941.43      978.78     53.29 o 
  -7   5   6      702.11      838.54     42.63 o 
  -5   5   6      210.12      300.52     29.23 o 
  -3   5   6     7335.54     7256.95    180.39 o 
  -1   5   6     4169.55     3997.46    123.99 o 
   1   5   6       75.20       71.29      8.09 o 
   3   5   6      590.28      509.78     25.88 o 
   5   5   6     3595.52     3943.44     85.12 o 
   7   5   6     1596.11     1584.46     90.92 o 
   9   5   6       55.68       94.81     33.76 o 
 -10   6   6        0.08       42.26     16.79 o 
  -8   6   6     1484.97     1625.24     77.28 o 
  -6   6   6      574.17      627.64     37.72 o 
  -4   6   6     1435.55     1209.91     65.54 o 
  -2   6   6       12.67       40.92     10.85 o 
   0   6   6     5429.37     5848.68     76.72 o 
   2   6   6       75.28       53.70     23.87 o 
   4   6   6     9222.35     9854.45    146.65 o 
   6   6   6      676.54      722.58     68.35 o 
   8   6   6      121.36       76.73     62.27 o 
  -9   7   6        7.82       19.11     13.16 o 
  -7   7   6        5.18       57.80     15.96 o 
  -5   7   6      222.25      173.90     20.19 o 
  -3   7   6    11623.17    11330.76    278.00 o 
  -1   7   6    20137.19    20274.05    457.32 o 
   1   7   6      199.47      180.56     13.26 o 
   3   7   6      600.55      612.09     27.44 o 
   5   7   6      392.42      333.29     24.18 o 
   7   7   6      241.25      357.20     72.45 o 
  -8   8   6      302.32      357.90     33.26 o 
  -6   8   6      498.47      410.40     38.94 o 
  -4   8   6     3762.62     3703.13    256.52 o 
  -2   8   6    91146.58    96581.09   3728.42 o 
   0   8   6     2456.03     2314.81    131.10 o 
   2   8   6     6854.91     7280.95    186.86 o 
   4   8   6     5189.67     5445.03    116.00 o 
   6   8   6      132.72      120.13     54.52 o 
   8   8   6      115.21       92.99     42.62 o 
  -9   9   6      598.32      501.81    133.67 o 
  -7   9   6        5.23       63.20     22.30 o 
  -5   9   6     1080.47     1033.03     93.54 o 
  -3   9   6    11249.90    11356.34    632.03 o 
  -1   9   6    14084.14    14803.56    403.01 o 
   1   9   6     5139.09     5036.19    147.90 o 
   3   9   6     3227.22     2870.45     51.18 o 
   5   9   6     1239.35     1206.28     47.29 o 
   7   9   6      306.32      331.04     57.84 o 
  -8  10   6      167.57      129.24     32.48 o 
  -6  10   6      503.16      452.09     53.74 o 
  -4  10   6    19668.41    19274.71   1101.84 o 
  -2  10   6      128.64      146.96     19.89 o 
   0  10   6    10189.17    11060.99    186.95 o 
   2  10   6      491.39      463.61     45.23 o 
   4  10   6       41.60       53.04      9.12 o 
   6  10   6      187.24      200.06     35.39 o 
   8  10   6      229.92      130.95     63.59 o 
  -9  11   6       20.66       39.95     21.59 o 
  -7  11   6      338.07      435.17    108.21 o 
  -5  11   6     3727.53     3695.52    198.98 o 
  -3  11   6     9741.38    10481.40    457.14 o 
  -1  11   6     5146.73     5686.89    172.94 o 
   1  11   6     2188.81     2179.59     74.45 o 
   3  11   6     1031.41      959.56     57.42 o 
   5  11   6      494.71      421.08     43.92 o 
   7  11   6      221.50      287.42     50.79 o 
  -8  12   6     1268.82     1371.43    114.81 o 
  -6  12   6      758.17      739.91     35.56 o 
  -4  12   6     1041.23     1213.20     74.17 o 
  -2  12   6     3081.59     3110.20     64.59 o 
   0  12   6      359.62      345.33     17.56 o 
   2  12   6      348.74      355.34     32.71 o 
   4  12   6     2056.21     2093.66     50.33 o 
   6  12   6      192.81      253.29     32.61 o 
   8  12   6      627.57      688.54    189.85 o 
  -7  13   6      777.79      783.60     64.78 o 
  -5  13   6      285.66      302.91     41.68 o 
  -3  13   6      554.73      456.61     33.27 o 
  -1  13   6       30.69       68.96     26.41 o 
   1  13   6      418.93      480.36     26.17 o 
   3  13   6      513.45      578.94     32.97 o 
   5  13   6     2088.95     2266.02    102.34 o 
   7  13   6      523.54      467.97     69.86 o 
  -8  14   6      696.86      798.49     58.39 o 
  -6  14   6      113.56      108.58     30.73 o 
  -4  14   6      193.25      124.62     27.95 o 
  -2  14   6       72.29       59.21     14.16 o 
   0  14   6     8246.95     8518.78    122.23 o 
   2  14   6        4.71       30.96     15.22 o 
   4  14   6     8258.08     8178.36    383.94 o 
   6  14   6      267.61      256.20     46.82 o 
  -7  15   6      104.31       83.08     26.95 o 
  -5  15   6       44.92       38.99     19.74 o 
  -3  15   6     1346.43     1275.43     61.12 o 
  -1  15   6     3201.68     3251.74     52.84 o 
   1  15   6       48.82       57.17     11.89 o 
   3  15   6      543.66      499.50     35.73 o 
   5  15   6      690.64      778.44    114.99 o 
   7  15   6        0.83       53.18     33.39 o 
  -6  16   6      213.28      190.19     48.15 o 
  -4  16   6      928.66      953.51     68.27 o 
  -2  16   6     5837.08     6133.99    168.34 o 
   0  16   6      617.03      582.82     43.53 o 
   2  16   6     9939.53    10491.49    227.69 o 
   4  16   6     1588.36     1662.54     76.55 o 
   6  16   6      501.84      387.08     53.40 o 
  -7  17   6      106.00       90.31     24.91 o 
  -5  17   6      367.62      392.18    225.55 o 
  -3  17   6     2226.62     2277.03     65.99 o 
  -1  17   6     1942.71     2115.38     83.62 o 
   1  17   6     1840.58     1841.98     49.83 o 
   3  17   6     2698.66     2629.59    103.83 o 
   5  17   6      597.41      522.85    117.24 o 
  -6  18   6       93.30      111.78     31.10 o 
  -4  18   6     3347.47     3703.48    146.68 o 
  -2  18   6       89.91       82.71     21.32 o 
   0  18   6     1143.32     1226.93     27.58 o 
   2  18   6      168.06       85.15     29.45 o 
   4  18   6        7.57       37.11     12.84 o 
  -5  19   6      851.01      769.39    102.68 o 
  -3  19   6     1716.07     1844.81     67.94 o 
  -1  19   6      835.75      837.30     67.33 o 
   1  19   6      292.61      295.83     28.31 o 
   3  19   6      662.63      567.80     95.35 o 
   5  19   6       61.94       64.04     27.83 o 
  -4  20   6      264.72      257.41     33.52 o 
  -2  20   6       10.54       21.46     18.44 o 
   0  20   6       48.12       42.38     22.82 o 
   2  20   6      380.38      482.51     42.58 o 
   4  20   6      520.09      359.80     52.04 o 
  -5  21   6      240.82      161.68     58.59 o 
  -3  21   6        8.71       51.36     22.06 o 
  -1  21   6      107.17      145.37     19.46 o 
   1  21   6      197.37      155.12     23.85 o 
   3  21   6      352.49      230.75     58.85 o 
  -4  22   6        3.86       91.87     23.25 o 
  -2  22   6       41.75       68.60     27.29 o 
   0  22   6      665.31      613.28     60.88 o 
   2  22   6        0.60       45.84     22.46 o 
  -3  23   6        2.92       37.00     12.06 o 
  -1  23   6      175.34      229.49     28.79 o 
   1  23   6        2.15       19.34     12.95 o 
   0  24   6      103.83      192.61     76.38 o 
  -9   1   7      636.58      625.09     55.37 o 
  -7   1   7      374.95      318.77     40.36 o 
  -5   1   7     2768.69     2503.76     77.80 o 
  -3   1   7    13861.68    13754.44    127.42 o 
  -1   1   7      493.51      410.40     16.18 o 
   1   1   7    22530.11    22538.04    446.36 o 
   3   1   7     8336.42     8606.42    133.59 o 
   5   1   7     1014.11     1209.91     73.25 o 
   7   1   7      854.07      770.04     92.40 o 
   9   1   7       20.33       40.22     14.85 o 
 -10   2   7       82.88       98.31     35.73 o 
  -8   2   7     1003.05      855.78     86.26 o 
  -6   2   7     2548.18     2952.19     51.49 o 
  -4   2   7     7711.45     7941.91    187.26 o 
  -2   2   7    27733.77    28430.09    216.26 o 
   0   2   7    12673.65    12998.54     95.84 o 
   2   2   7    10233.32     9913.10    107.59 o 
   4   2   7     3991.36     3920.45     67.75 o 
   6   2   7      613.52      552.70     51.30 o 
   8   2   7      341.16      405.49    135.33 o 
  -9   3   7     1467.96     1430.56    109.40 o 
  -7   3   7       20.65       43.92     11.27 o 
  -5   3   7      409.39      507.02     31.79 o 
  -3   3   7    10323.35    10849.63     68.37 o 
  -1   3   7       19.21       88.27     18.85 o 
   1   3   7     4227.59     3710.97    115.65 o 
   3   3   7       85.20      103.80     11.10 o 
   5   3   7       21.86       37.87     24.16 o 
   7   3   7      874.96      875.28    100.50 o 
 -10   4   7        8.75       68.35     23.63 o 
  -8   4   7      187.04      212.65     34.45 o 
  -6   4   7      247.98      236.55     36.37 o 
  -4   4   7     1418.73     1639.30     44.44 o 
  -2   4   7        3.84       30.22     11.82 o 
   0   4   7     1273.76     1299.51     33.12 o 
   2   4   7       49.43       82.42      9.32 o 
   4   4   7        0.80        9.69     12.04 o 
   6   4   7        0.19       54.95     24.43 o 
   8   4   7        0.21       47.15     17.72 o 
  -9   5   7      512.14      622.28     43.09 o 
  -7   5   7     1126.10     1295.34     54.30 o 
  -5   5   7      631.14      630.03     27.68 o 
  -3   5   7      364.20      288.56     19.41 o 
  -1   5   7      819.16     1097.55     33.43 o 
   1   5   7     4183.77     3687.06     76.53 o 
   3   5   7      447.79      575.46     27.34 o 
   5   5   7       48.12      105.39     28.35 o 
   7   5   7      491.53      423.00     36.35 o 
  -8   6   7     2251.19     2379.78     88.95 o 
  -6   6   7      398.68      373.45     28.52 o 
  -4   6   7     1336.48     1282.33     48.65 o 
  -2   6   7     6824.10     6497.34    169.22 o 
   0   6   7     9821.29    10851.33    180.72 o 
   2   6   7     9323.96     9014.81    230.81 o 
   4   6   7     4830.50     4575.07     75.79 o 
   6   6   7      407.36      506.79     29.90 o 
   8   6   7      192.07      128.96     37.98 o 
  -9   7   7      609.34      561.61     87.45 o 
  -7   7   7      160.28      167.64     34.59 o 
  -5   7   7     6188.66     6532.18    176.16 o 
  -3   7   7     6182.72     6212.72    118.24 o 
  -1   7   7     1006.54     1161.74     47.74 o 
   1   7   7    15572.19    14804.92    560.57 o 
   3   7   7     2778.99     2986.83    159.78 o 
   5   7   7     1380.67     1437.83     41.17 o 
   7   7   7     1858.11     1853.92    124.71 o 
  -8   8   7       20.57       61.79     35.15 o 
  -6   8   7     1959.62     2003.03     62.20 o 
  -4   8   7      146.20      145.46     11.86 o 
  -2   8   7     2173.41     2046.82     64.83 o 
   0   8   7        0.55       21.27      9.59 o 
   2   8   7      430.07      495.60     25.01 o 
   4   8   7       41.56       30.76     11.58 o 
   6   8   7      376.08      436.74     64.46 o 
   8   8   7      146.81      191.26     56.18 o 
  -9   9   7       98.77       71.95     39.85 o 
  -7   9   7      196.33      266.99     46.95 o 
  -5   9   7      898.89     1021.15    134.50 o 
  -3   9   7    11954.03    12756.66    339.63 o 
  -1   9   7      601.56      559.64     29.86 o 
   1   9   7     8515.34     8304.83    229.67 o 
   3   9   7     6473.96     7002.89    154.03 o 
   5   9   7        5.21       41.30     13.84 o 
   7   9   7       17.09       23.92     10.37 o 
  -8  10   7      102.83      152.14     38.46 o 
  -6  10   7     1427.08     1438.81     63.73 o 
  -4  10   7     8487.62     9046.44    375.15 o 
  -2  10   7    16336.67    17437.07    526.25 o 
   0  10   7     6367.01     6916.54    150.15 o 
   2  10   7     5735.72     5702.68    176.45 o 
   4  10   7     1054.89     1253.22     52.65 o 
   6  10   7      549.67      577.63     78.77 o 
   8  10   7      313.89      196.06     47.79 o 
  -9  11   7      831.02      906.57    171.48 o 
  -7  11   7       13.27       54.15     28.23 o 
  -5  11   7      733.05      800.60     52.67 o 
  -3  11   7     8410.23     8473.15    266.97 o 
  -1  11   7       68.47      102.67     30.72 o 
   1  11   7     2473.66     2375.32     94.80 o 
   3  11   7        8.56       32.31     13.90 o 
   5  11   7       17.33       31.82     15.26 o 
   7  11   7      435.96      545.92     74.84 o 
  -8  12   7      360.97      357.35     40.74 o 
  -6  12   7      441.35      501.39     67.80 o 
  -4  12   7     2580.11     2396.52     79.08 o 
  -2  12   7      996.24     1050.31     49.42 o 
   0  12   7     1933.46     1877.96     34.99 o 
   2  12   7      910.20      974.78     56.03 o 
   4  12   7       40.36       30.56     28.52 o 
   6  12   7       20.35       35.40     34.05 o 
  -7  13   7     1006.10     1167.61     88.05 o 
  -5  13   7     1403.03     1409.08     64.06 o 
  -3  13   7       38.67       36.68     23.97 o 
  -1  13   7      207.66      158.87     22.53 o 
   1  13   7      135.42       97.07     11.81 o 
   3  13   7     1115.43     1155.05     32.75 o 
   5  13   7       16.78       20.92     14.97 o 
   7  13   7       89.72       56.68     14.76 o 
  -8  14   7     1106.82     1111.70     49.87 o 
  -6  14   7        6.61       55.54     20.57 o 
  -4  14   7      473.12      537.07     62.41 o 
  -2  14   7      476.39      552.34     33.80 o 
   0  14   7      370.17      364.95     38.96 o 
   2  14   7     1924.16     1958.85     38.29 o 
   4  14   7      821.28      779.04     37.31 o 
   6  14   7      291.32      299.52     40.06 o 
  -7  15   7       11.68       70.68     65.04 o 
  -5  15   7     2931.86     3512.55    179.93 o 
  -3  15   7     1657.66     1769.01    125.88 o 
  -1  15   7      301.26      321.98     39.23 o 
   1  15   7     2042.87     1997.10     94.33 o 
   3  15   7     1221.58     1239.92     98.00 o 
   5  15   7      202.65      166.91     36.73 o 
  -6  16   7     1362.46     1445.71    122.32 o 
  -4  16   7       35.13       46.79     22.22 o 
  -2  16   7      636.74      587.41     47.09 o 
   0  16   7      232.19      218.44     35.15 o 
   2  16   7       24.28       31.34      9.78 o 
   4  16   7      363.94      403.79     37.55 o 
   6  16   7      223.14      212.64     32.79 o 
  -7  17   7        0.51       36.72     20.56 o 
  -5  17   7      378.70      376.16    108.21 o 
  -3  17   7     2695.51     2897.54    173.25 o 
  -1  17   7        0.68       55.25     14.40 o 
   1  17   7     2014.09     2011.06     39.04 o 
   3  17   7     1169.45     1197.00     47.96 o 
   5  17   7       63.94       44.85     18.96 o 
  -6  18   7       54.56       49.72     50.09 o 
  -4  18   7     2863.80     3249.69    144.05 o 
  -2  18   7     2242.39     2338.67     78.93 o 
   0  18   7     1753.91     1618.60     63.91 o 
   2  18   7     2977.91     3053.62     86.12 o 
   4  18   7      122.57       76.53     26.14 o 
  -5  19   7       26.21       29.49     38.13 o 
  -3  19   7     1695.61     1801.81     88.15 o 
  -1  19   7      250.13      246.43     58.59 o 
   1  19   7     1132.20     1208.43     67.65 o 
   3  19   7       17.86       24.63     18.12 o 
   5  19   7       54.70       28.37     20.38 o 
  -4  20   7      393.83      440.89     80.29 o 
  -2  20   7     1079.02     1140.61     62.46 o 
   0  20   7      281.05      229.43     43.20 o 
   2  20   7      639.20      632.80     41.54 o 
   4  20   7       92.03       39.05     25.37 o 
  -5  21   7      422.58      242.98     76.38 o 
  -3  21   7       38.96       73.17     25.25 o 
  -1  21   7        1.67       20.34     11.72 o 
   1  21   7      200.88      200.03     73.80 o 
   3  21   7      514.31      424.38     39.56 o 
  -4  22   7      408.74      262.35     94.03 o 
  -2  22   7        7.27       34.23     28.07 o 
   0  22   7      273.50      251.07     51.69 o 
   2  22   7      145.79      171.50     65.99 o 
  -1  23   7       15.13       49.94     26.76 o 
   1  23   7       60.21       17.15     10.94 o 
 -10   0   8      106.34      220.84     74.72 o 
  -8   0   8        5.12       36.90     23.25 o 
  -6   0   8     2266.44     2174.62     74.31 o 
  -4   0   8      768.84      786.39     70.02 o 
  -2   0   8      109.37      126.31     38.47 o 
   0   0   8   194206.56   179576.72  28480.39 o 
   2   0   8    12099.79    12044.30    170.09 o 
   4   0   8     2553.76     2396.21     72.10 o 
   6   0   8      696.45      608.69     33.56 o 
   8   0   8        4.23       32.66     19.37 o 
  -9   1   8      418.59      416.22     56.78 o 
  -7   1   8        8.58       35.36      9.40 o 
  -5   1   8      625.90      593.28     37.85 o 
  -3   1   8     2554.91     2520.71     52.25 o 
  -1   1   8     9845.77    10287.82     94.51 o 
   1   1   8    26851.81    24991.82    353.40 o 
   3   1   8      290.15      394.62     20.71 o 
   5   1   8       48.92       44.96     12.01 o 
   7   1   8      389.30      556.20    147.27 o 
 -10   2   8       78.42       45.60     18.07 o 
  -8   2   8      114.09      111.18     19.30 o 
  -6   2   8     3254.84     3584.45     61.75 o 
  -4   2   8      479.88      445.41     27.04 o 
  -2   2   8    13931.21    15513.32     93.14 o 
   0   2   8        3.01       17.23     14.79 o 
   2   2   8    13122.01    13680.38    289.56 o 
   4   2   8      806.03      752.00     27.19 o 
   6   2   8       13.49       47.83     13.52 o 
   8   2   8       33.21      112.24     43.45 o 
  -9   3   8     1408.10     1454.70    138.06 o 
  -7   3   8      429.49      447.28     38.30 o 
  -5   3   8      733.29      825.51     36.98 o 
  -3   3   8     1307.08     1114.86     60.88 o 
  -1   3   8     5427.84     5861.25    133.28 o 
   1   3   8    13129.92    13017.87    176.46 o 
   3   3   8     4582.25     4464.39     79.60 o 
   5   3   8       98.93       88.37      9.83 o 
   7   3   8      768.62      661.04     42.24 o 
  -8   4   8     5131.34     5396.85    269.00 o 
  -6   4   8     3333.41     3430.61     71.10 o 
  -4   4   8     1310.53     1279.20     32.82 o 
  -2   4   8       12.77       29.68      8.29 o 
   0   4   8     7470.86     6597.52    126.48 o 
   2   4   8     4042.51     3878.88    195.08 o 
   4   4   8      932.28      911.81     51.12 o 
   6   4   8     1639.23     1650.44     78.05 o 
   8   4   8       12.74       15.84     23.69 o 
  -9   5   8     1254.34     1244.78     97.72 o 
  -7   5   8     1300.27     1355.07     58.00 o 
  -5   5   8     1661.51     1812.27     39.09 o 
  -3   5   8        5.11       25.02      8.71 o 
  -1   5   8      388.25      492.71     21.73 o 
   1   5   8     7437.54     7738.29    184.30 o 
   3   5   8      680.08      628.92     32.06 o 
   5   5   8       46.23       83.26     46.18 o 
   7   5   8     1310.09     1396.63    123.91 o 
  -8   6   8       93.32       70.29     18.63 o 
  -6   6   8     9251.15     9822.35    164.67 o 
  -4   6   8      209.00      225.66     15.99 o 
  -2   6   8        9.01       39.69     19.30 o 
   0   6   8       19.74       24.26     11.74 o 
   2   6   8      185.53      122.56     24.70 o 
   4   6   8      382.00      351.42     28.29 o 
   6   6   8     1240.97     1236.93     94.38 o 
   8   6   8       85.94       83.67     22.49 o 
  -9   7   8      185.98      154.01     47.55 o 
  -7   7   8      358.68      337.52     45.04 o 
  -5   7   8       49.44       69.54     13.16 o 
  -3   7   8     1472.75     1421.17     40.72 o 
  -1   7   8     8743.15     9103.44    269.31 o 
   1   7   8    11806.42    11334.67    422.16 o 
   3   7   8       33.99       44.67     15.61 o 
   5   7   8        9.81       58.98     20.76 o 
   7   7   8        2.37       23.84     19.90 o 
  -8   8   8        4.69       52.78     20.48 o 
  -6   8   8     1488.31     1507.36     69.84 o 
  -4   8   8     2002.73     2142.08     59.60 o 
  -2   8   8       63.10       75.39     14.61 o 
   0   8   8    72309.81    76288.96   2945.45 o 
   2   8   8     7345.23     7028.61    280.80 o 
   4   8   8       40.19       56.91     13.36 o 
   6   8   8      527.26      492.71     59.28 o 
   8   8   8      103.17       83.17     33.33 o 
  -9   9   8      202.13      224.97     60.88 o 
  -7   9   8      440.19      408.99     47.32 o 
  -5   9   8     1303.74     1389.05     37.00 o 
  -3   9   8     4681.75     4636.33    196.80 o 
  -1   9   8     4588.54     5056.39    116.57 o 
   1   9   8    14384.52    13900.35    641.44 o 
   3   9   8      467.08      452.57     55.40 o 
   5   9   8       15.70       51.74     12.72 o 
   7   9   8      585.29      529.52     51.83 o 
  -8  10   8       57.18       59.78     26.48 o 
  -6  10   8       38.17       47.50     21.03 o 
  -4  10   8      319.40      311.75     46.47 o 
  -2  10   8    17674.27    19776.90    581.55 o 
   0  10   8       21.72       77.16     30.44 o 
   2  10   8    10375.49    10831.29    145.12 o 
   4  10   8      695.25      881.22    117.04 o 
   6  10   8        5.39       85.58     19.57 o 
  -7  11   8       33.17       32.69     15.16 o 
  -5  11   8      770.36      866.16     54.54 o 
  -3  11   8     1236.44     1230.88     41.07 o 
  -1  11   8     4435.27     4787.16     91.79 o 
   1  11   8     5797.12     6081.25    222.89 o 
   3  11   8     4391.86     4707.60    153.38 o 
   5  11   8      170.24      182.59     28.94 o 
   7  11   8      159.09      131.60     36.62 o 
  -8  12   8      541.67      522.69     66.09 o 
  -6  12   8     1391.83     1550.96     92.16 o 
  -4  12   8      688.10      949.10    107.07 o 
  -2  12   8        4.88       73.64     20.39 o 
   0  12   8      708.24      676.89     36.76 o 
   2  12   8     1297.25     1371.62     32.62 o 
   4  12   8       89.22       83.86     25.56 o 
   6  12   8      912.92     1160.33    177.12 o 
  -7  13   8      743.38      826.65     53.51 o 
  -5  13   8     1483.94     1550.69     82.47 o 
  -3  13   8      552.90      560.56     70.87 o 
  -1  13   8      183.82      180.93     22.67 o 
   1  13   8      602.64      566.72     61.60 o 
   3  13   8       17.23       90.70     22.53 o 
   5  13   8      106.66       78.97     18.15 o 
   7  13   8      757.04      632.09    128.87 o 
  -8  14   8       34.47       69.25     24.51 o 
  -6  14   8     3740.09     4083.51    217.00 o 
  -4  14   8       19.30       45.55     17.73 o 
  -2  14   8     1331.48     1320.61     40.22 o 
   0  14   8       60.81       62.29     16.57 o 
   2  14   8      918.05      893.22     57.86 o 
   4  14   8      109.36       94.27     20.97 o 
   6  14   8     1472.77     1750.50    158.78 o 
  -7  15   8      326.29      296.38     45.39 o 
  -5  15   8       30.31       39.50     21.66 o 
  -3  15   8      457.89      396.93     39.77 o 
  -1  15   8     1692.77     1654.52     35.90 o 
   1  15   8     1336.14     1318.32     58.08 o 
   3  15   8      137.82       80.67     22.89 o 
   5  15   8      180.62      148.79     47.60 o 
  -6  16   8      479.16      527.32     55.75 o 
  -4  16   8     2913.59     3315.16    126.97 o 
  -2  16   8        7.53       35.38     26.36 o 
   0  16   8     5398.29     5668.82    204.41 o 
   2  16   8     1987.56     2012.84    144.44 o 
   4  16   8     1021.22      972.50     66.63 o 
   6  16   8      226.99      110.70     42.66 o 
  -7  17   8      488.29      530.88    122.32 o 
  -5  17   8     1125.05     1132.09     84.13 o 
  -3  17   8     2360.43     2331.88     79.47 o 
  -1  17   8      776.58      765.29     35.39 o 
   1  17   8     2741.78     2775.95     90.64 o 
   3  17   8      100.12       92.98     21.40 o 
   5  17   8      199.67      136.70     41.22 o 
  -6  18   8      258.87      216.39     24.20 o 
  -4  18   8       73.16       37.99     19.06 o 
  -2  18   8     3559.98     3788.72     88.92 o 
   0  18   8       29.68       56.05     15.37 o 
   2  18   8     1121.84     1005.91     46.10 o 
   4  18   8      214.37      149.92     41.34 o 
  -5  19   8      668.87      737.48     73.42 o 
  -3  19   8       96.03       58.79     21.28 o 
  -1  19   8     1076.81     1029.13     42.93 o 
   1  19   8      812.96      832.84     51.96 o 
   3  19   8     1177.94     1053.77     76.42 o 
  -4  20   8     1743.96     1972.07    247.35 o 
  -2  20   8        0.24       34.71     20.69 o 
   0  20   8       65.87       76.69     17.13 o 
   2  20   8      200.00      237.65     69.74 o 
  -3  21   8      438.90      510.56     61.84 o 
  -1  21   8       72.84       79.34     24.67 o 
   1  21   8       28.86       37.39     13.93 o 
   3  21   8       22.22       19.88     20.62 o 
  -2  22   8       71.55       72.73     30.77 o 
   0  22   8       36.74       39.25     12.91 o 
   2  22   8       78.07      119.17     79.02 o 
  -1  23   8        5.17       72.31     20.91 o 
  -9   1   9       12.91       40.63     18.44 o 
  -7   1   9     2656.19     2868.57     85.42 o 
  -5   1   9      925.69      849.87     37.54 o 
  -3   1   9      448.50      472.85     23.65 o 
  -1   1   9    12434.09    12997.06    102.10 o 
   1   1   9     4315.18     3825.52    190.09 o 
   3   1   9     2825.73     2831.23     57.76 o 
   5   1   9     1770.05     1747.80     45.54 o 
   7   1   9      812.73     1031.28    210.88 o 
  -8   2   9        2.36       55.93     20.55 o 
  -6   2   9     5924.79     6186.79    192.85 o 
  -4   2   9      196.47      205.42     15.72 o 
  -2   2   9     3146.86     3102.83     89.32 o 
   0   2   9    26226.42    26547.93   1023.53 o 
   2   2   9      635.67      560.46     23.89 o 
   4   2   9     2476.72     2375.43    100.20 o 
   6   2   9     1658.25     1666.44     97.48 o 
   8   2   9       10.08      216.41     63.65 o 
  -9   3   9      401.56      420.89     43.96 o 
  -7   3   9     1582.74     1628.16     45.47 o 
  -5   3   9      819.75      813.53     48.61 o 
  -3   3   9     1819.46     1611.02     66.23 o 
  -1   3   9     3535.93     4014.45     65.63 o 
   1   3   9      626.84      513.63     22.86 o 
   3   3   9     2059.73     1981.20     37.05 o 
   5   3   9       84.10       81.70     18.60 o 
   7   3   9      180.67      173.14     32.33 o 
  -8   4   9       12.03       47.29     14.12 o 
  -6   4   9      396.12      324.59     36.59 o 
  -4   4   9      195.00      203.33     16.41 o 
  -2   4   9     1513.78     1631.32     59.60 o 
   0   4   9        6.48       22.02      9.37 o 
   2   4   9      655.53      674.61     30.83 o 
   4   4   9       23.74       56.29     14.93 o 
   6   4   9        0.72       38.68     21.97 o 
   8   4   9        0.18       42.75     16.88 o 
  -9   5   9       99.13      113.81     23.70 o 
  -7   5   9      600.47      586.73     48.41 o 
  -5   5   9     3034.59     2968.39     98.74 o 
  -3   5   9       11.72       31.77      8.07 o 
  -1   5   9      245.82      193.23     14.57 o 
   1   5   9     1115.48     1079.89     90.51 o 
   3   5   9     1992.68     1909.67     40.92 o 
   5   5   9      483.66      508.69     40.42 o 
   7   5   9      100.22       93.84     27.69 o 
  -8   6   9       91.78       67.34     21.83 o 
  -6   6   9     6653.80     7116.08    159.62 o 
  -4   6   9      249.83      248.72     18.53 o 
  -2   6   9       36.76       60.85     13.83 o 
   0   6   9     6893.91     6544.36    280.44 o 
   2   6   9      774.14      865.30     47.05 o 
   4   6   9     3336.60     3205.59     95.53 o 
   6   6   9     1601.04     1612.66     49.64 o 
   8   6   9       10.35       12.38     13.30 o 
  -9   7   9       54.86       53.03     18.55 o 
  -7   7   9     2265.75     2398.42    102.32 o 
  -5   7   9      659.78      629.06     38.85 o 
  -3   7   9     4331.90     4486.87     74.73 o 
  -1   7   9     4835.72     4639.92    261.44 o 
   1   7   9    11771.79    11948.65    306.66 o 
   3   7   9     2489.24     2430.87     63.43 o 
   5   7   9      542.65      580.19     24.17 o 
   7   7   9      791.09      931.48    102.79 o 
  -8   8   9        0.02       21.07     15.82 o 
  -6   8   9      182.67      205.27     23.84 o 
  -4   8   9     2888.28     2966.64     49.42 o 
  -2   8   9      286.05      288.42     34.85 o 
   0   8   9     3765.82     3871.30    109.41 o 
   2   8   9      696.28      707.00     32.76 o 
   4   8   9      125.86      102.58     18.39 o 
   6   8   9        7.73       37.44     15.11 o 
  -9   9   9       36.48       73.64     28.18 o 
  -7   9   9      616.08      742.76     70.57 o 
  -5   9   9      445.03      442.54     43.32 o 
  -3   9   9        3.61       30.62     21.48 o 
  -1   9   9    14574.81    15516.63    268.58 o 
   1   9   9      325.65      260.48     27.92 o 
   3   9   9      477.56      510.34     32.75 o 
   5   9   9     1761.62     1865.23     80.61 o 
   7   9   9      157.44      132.37     28.76 o 
  -8  10   9       18.25       52.26     25.74 o 
  -6  10   9     1995.30     2155.56    117.06 o 
  -4  10   9       52.72       49.76     23.60 o 
  -2  10   9     6835.20     7352.16    133.80 o 
   0  10   9    19506.08    21191.81    354.55 o 
   2  10   9       76.92      123.56     23.69 o 
   4  10   9      751.48      935.33     67.91 o 
   6  10   9      695.82      785.58     54.17 o 
  -7  11   9      699.13      712.00     58.43 o 
  -5  11   9      283.91      330.99     64.20 o 
  -3  11   9     1463.33     1428.50     41.10 o 
  -1  11   9     4836.75     5096.21    132.23 o 
   1  11   9      290.63      280.52     29.44 o 
   3  11   9      834.36      901.28     38.03 o 
   5  11   9        4.15       57.52     15.62 o 
   7  11   9       58.41      113.40     33.66 o 
  -8  12   9       82.92      146.85     44.36 o 
  -6  12   9      661.82      703.58     84.13 o 
  -4  12   9      259.62      231.98     34.03 o 
  -2  12   9     2448.79     2269.67    171.25 o 
   0  12   9      166.49      159.70     19.07 o 
   2  12   9     1418.46     1372.89     57.04 o 
   4  12   9      242.07      225.33     29.36 o 
   6  12   9       16.17       34.52     17.02 o 
  -7  13   9       75.60      106.31     34.99 o 
  -5  13   9     1468.07     1572.00     90.32 o 
  -3  13   9      164.03      106.91     24.28 o 
  -1  13   9      439.13      325.51     24.42 o 
   1  13   9      276.28      263.86     30.87 o 
   3  13   9       87.55      105.86     22.25 o 
   5  13   9      757.49      934.96     52.42 o 
  -6  14   9     1999.80     2261.40    159.18 o 
  -4  14   9      441.39      359.80     60.39 o 
  -2  14   9       53.77       45.56     16.80 o 
   0  14   9      645.95      596.60     55.41 o 
   2  14   9        4.31       49.68     16.78 o 
   4  14   9      993.49     1005.39     91.87 o 
   6  14   9      377.94      476.14     99.31 o 
  -7  15   9      934.31     1098.52     50.09 o 
  -5  15   9      152.70      169.84     44.00 o 
  -3  15   9     2312.69     2375.14    131.74 o 
  -1  15   9     1489.55     1465.64     46.21 o 
   1  15   9     4410.76     4480.78    223.91 o 
   3  15   9      212.21      207.34     34.47 o 
   5  15   9      324.72      367.03     57.12 o 
  -6  16   9      341.43      337.48     42.25 o 
  -4  16   9     1961.00     2066.44    117.00 o 
  -2  16   9       33.70       71.53     19.28 o 
   0  16   9     2068.43     2106.58     58.40 o 
   2  16   9      203.66      196.79     29.32 o 
   4  16   9       10.43       32.39     21.20 o 
  -5  17   9      235.54      365.86     59.22 o 
  -3  17   9       39.62        8.87     18.40 o 
  -1  17   9     4546.99     4785.12    108.91 o 
   1  17   9       61.70       84.32     27.83 o 
   3  17   9       49.04       26.33     26.15 o 
   5  17   9      387.59      471.72     95.03 o 
  -6  18   9      373.71      292.04     61.82 o 
  -4  18   9      204.57      186.71     45.97 o 
  -2  18   9     3226.41     3350.80    113.10 o 
   0  18   9     4016.88     4330.69    143.86 o 
   2  18   9        2.50       32.08     12.00 o 
   4  18   9      340.61      375.91    104.89 o 
  -5  19   9      348.40      434.23     79.13 o 
  -3  19   9      128.39      121.83     40.33 o 
  -1  19   9     1399.25     1431.25     67.02 o 
   1  19   9      216.32      260.33     38.19 o 
   3  19   9      251.28      256.01     63.65 o 
  -4  20   9       45.46      144.33     80.72 o 
  -2  20   9      342.55      335.30     36.99 o 
   0  20   9      286.58      273.89     48.55 o 
   2  20   9      336.06      297.40    100.39 o 
  -3  21   9       58.43       68.45     18.79 o 
  -1  21   9        7.39       48.97     18.02 o 
   1  21   9       19.98       47.85     18.30 o 
  -2  22   9       65.01       77.59     23.69 o 
   0  22   9       36.71       27.47      8.88 o 
  -8   0  10      460.98      420.30     38.30 o 
  -6   0  10     2878.47     2976.75     86.53 o 
  -4   0  10     1851.26     1811.06     52.84 o 
  -2   0  10    12145.79    12998.53    394.92 o 
   0   0  10     4606.82     4688.89    275.36 o 
   2   0  10    41777.65    43613.82   1064.45 o 
   4   0  10     4273.20     4240.68    174.59 o 
   6   0  10     2782.72     2562.66    142.80 o 
   8   0  10        1.34        3.87     14.94 o 
  -9   1  10       16.95       33.21     31.55 o 
  -7   1  10     1954.49     2144.80     80.94 o 
  -5   1  10     2376.90     2304.48     46.56 o 
  -3   1  10     1809.41     1839.45     36.36 o 
  -1   1  10     3255.62     3326.13     49.78 o 
   1   1  10     1203.56     1114.25     58.33 o 
   3   1  10     7515.19     7350.09    233.27 o 
   5   1  10        2.90       17.78      8.95 o 
   7   1  10      230.00      248.52     69.74 o 
  -8   2  10       19.40       57.06     17.77 o 
  -6   2  10      427.81      385.26     34.92 o 
  -4   2  10     7730.52     7568.72    189.66 o 
  -2   2  10        2.45       46.25     11.78 o 
   0   2  10      328.18      327.28     21.97 o 
   2   2  10      332.63      316.70     44.75 o 
   4   2  10     5052.30     5002.03    197.57 o 
   6   2  10      226.11      253.63     42.43 o 
  -9   3  10      430.06      408.15     48.13 o 
  -7   3  10     4322.69     4497.59    167.28 o 
  -5   3  10       11.25       35.24     12.38 o 
  -3   3  10      151.23      124.68     12.93 o 
  -1   3  10       31.35       52.61     27.47 o 
   1   3  10        8.75       14.64     15.58 o 
   3   3  10     5519.75     5483.40    140.87 o 
   5   3  10     1776.22     1881.58     57.12 o 
   7   3  10        1.90      -21.59     37.64 o 
  -8   4  10     1869.62     1739.51    128.24 o 
  -6   4  10    15855.14    16615.64    272.15 o 
  -4   4  10      507.47      548.49     29.81 o 
  -2   4  10     8221.64     8967.29    162.68 o 
   0   4  10      932.56      811.83     75.92 o 
   2   4  10     2106.03     2057.99     42.55 o 
   4   4  10     3233.54     3229.38    132.81 o 
   6   4  10       61.75       66.46     18.44 o 
  -9   5  10       20.13       30.71     11.78 o 
  -7   5  10     2804.50     3074.38    143.64 o 
  -5   5  10      292.31      335.59     23.68 o 
  -3   5  10     1226.29     1162.61     47.08 o 
  -1   5  10       94.81      172.10     16.55 o 
   1   5  10     1307.00     1357.39     68.96 o 
   3   5  10     4256.73     4620.78    165.97 o 
   5   5  10      353.61      289.30     35.12 o 
   7   5  10        4.72       24.36     22.05 o 
  -8   6  10      128.19      119.32     27.58 o 
  -6   6  10      222.97      212.63     21.60 o 
  -4   6  10    18180.75    19824.18    253.89 o 
  -2   6  10       53.14       66.13     13.58 o 
   0   6  10     4046.25     4032.87    154.71 o 
   2   6  10      266.54      264.39     23.20 o 
   4   6  10      612.46      522.19     43.14 o 
   6   6  10      101.93       83.20     18.06 o 
  -9   7  10       62.54       61.45     26.22 o 
  -7   7  10      987.43     1053.80     49.84 o 
  -5   7  10     2735.31     2690.33     91.15 o 
  -3   7  10       54.73       71.69     18.53 o 
  -1   7  10     1898.03     2064.69     61.54 o 
   1   7  10     2924.65     3020.19     60.48 o 
   3   7  10     2963.94     3226.43     86.72 o 
   5   7  10      111.42       98.31     20.92 o 
   7   7  10       24.79       51.03     14.12 o 
  -8   8  10      345.43      374.87     68.53 o 
  -6   8  10     1684.05     1769.56     64.98 o 
  -4   8  10     1084.32     1104.50     53.61 o 
  -2   8  10    10193.64    11325.61    273.46 o 
   0   8  10     2835.90     2913.29     83.82 o 
   2   8  10    16659.46    17848.50    302.01 o 
   4   8  10     2774.19     2864.56    125.75 o 
   6   8  10      731.31      762.88     42.90 o 
  -7   9  10     1021.92     1296.31     81.44 o 
  -5   9  10      136.98      111.82     23.35 o 
  -3   9  10     3308.96     3534.45    130.56 o 
  -1   9  10     5960.71     6010.69    112.14 o 
   1   9  10       81.24      121.16     17.03 o 
   3   9  10     4612.33     4931.39     90.45 o 
   5   9  10        7.54       18.03     17.58 o 
   7   9  10      130.84       60.33     33.76 o 
  -8  10  10      710.30      711.95     95.20 o 
  -6  10  10      261.88      274.28     57.01 o 
  -4  10  10        8.09       39.01     19.25 o 
  -2  10  10       24.67       61.54     16.20 o 
   0  10  10     4518.81     4800.11     86.77 o 
   2  10  10      131.08      136.62     26.12 o 
   4  10  10     3447.80     3826.26    197.64 o 
   6  10  10      225.47      283.49     25.11 o 
  -7  11  10     1590.36     1639.53     85.46 o 
  -5  11  10       57.91       41.53     46.22 o 
  -3  11  10      181.87      151.55     20.96 o 
  -1  11  10        8.31       60.29     20.00 o 
   1  11  10      237.13      192.23     18.19 o 
   3  11  10     1907.68     2013.21     59.09 o 
   5  11  10     2004.65     2118.48    103.48 o 
  -8  12  10      857.88     1028.40    193.03 o 
  -6  12  10     1978.60     1985.19    113.97 o 
  -4  12  10      243.44      188.43     23.43 o 
  -2  12  10       25.97       70.84     30.66 o 
   0  12  10      491.29      483.86     37.64 o 
   2  12  10       76.12      140.34     23.68 o 
   4  12  10     1115.41     1321.95     89.48 o 
   6  12  10       37.15       46.86     18.48 o 
  -7  13  10      731.03      935.50    108.83 o 
  -5  13  10      351.28      371.97     34.60 o 
  -3  13  10     1126.21     1059.22     91.54 o 
  -1  13  10      422.25      524.89     44.40 o 
   1  13  10     1243.18     1285.25     43.55 o 
   3  13  10      645.64      729.95     86.28 o 
   5  13  10        9.59       34.57     20.69 o 
  -6  14  10       37.57       91.42     31.02 o 
  -4  14  10     6643.55     7281.71    487.65 o 
  -2  14  10       51.41       26.72     24.62 o 
   0  14  10     3333.01     3468.85     90.98 o 
   2  14  10       52.15       40.44     17.67 o 
   4  14  10       31.39      321.79    141.79 o 
  -7  15  10      116.04       63.11     44.00 o 
  -5  15  10     1091.26     1283.45     96.16 o 
  -3  15  10       39.46       33.94     14.55 o 
  -1  15  10      616.83      491.76     36.74 o 
   1  15  10     1187.82     1232.43    135.57 o 
   3  15  10      253.60      251.38     32.11 o 
   5  15  10      116.59      110.94     35.17 o 
  -6  16  10      193.23      305.90    144.46 o 
  -4  16  10      274.09      342.82     40.83 o 
  -2  16  10     5981.46     6278.63    216.54 o 
   0  16  10      869.66      799.47     42.20 o 
   2  16  10      985.38     1098.24     61.32 o 
   4  16  10      837.01      897.37     93.50 o 
  -5  17  10      107.72       66.21     39.57 o 
  -3  17  10     2072.23     2062.84    118.30 o 
  -1  17  10     3905.46     3999.62    133.06 o 
   1  17  10       11.91       18.97     18.21 o 
   3  17  10      927.99      995.09     94.27 o 
  -4  18  10      344.40      349.80     42.01 o 
  -2  18  10       17.07       23.42     11.60 o 
   0  18  10     1390.43     1430.78     74.71 o 
   2  18  10       36.52       36.70     16.18 o 
   4  18  10      308.18      333.08     61.07 o 
  -5  19  10        1.85       31.39     22.61 o 
  -3  19  10      462.61      413.86     81.37 o 
  -1  19  10      180.59      119.10     32.26 o 
   1  19  10       99.18      144.92     57.76 o 
   3  19  10      160.65      161.52     39.63 o 
  -4  20  10       53.99       46.59     18.37 o 
  -2  20  10     1366.20     1390.15    111.75 o 
   0  20  10      114.31      154.22     66.31 o 
   2  20  10       85.53       80.46     61.20 o 
  -3  21  10      216.10      126.10     41.57 o 
  -1  21  10      302.08      264.93     62.27 o 
   1  21  10      148.89       74.51     30.52 o 
  -9   1  11      117.83       54.14     45.94 o 
  -7   1  11      270.01      249.20     46.58 o 
  -5   1  11     3425.30     3618.99    141.56 o 
  -3   1  11     7278.01     7552.45    116.07 o 
  -1   1  11     1132.08     1050.10     40.78 o 
   1   1  11     1929.67     1992.98     58.13 o 
   3   1  11     3920.97     4020.85     77.21 o 
   5   1  11       13.68       53.76     19.06 o 
   7   1  11       76.45       57.74     42.90 o 
  -8   2  11      370.40      427.27     74.49 o 
  -6   2  11      770.22      745.90     62.63 o 
  -4   2  11    10100.88    10421.44    143.16 o 
  -2   2  11     1362.55     1449.31     61.20 o 
   0   2  11       42.09       34.93     34.46 o 
   2   2  11     7981.58     8536.58    115.97 o 
   4   2  11      239.32      242.07     35.77 o 
   6   2  11      178.81       85.44     23.29 o 
  -9   3  11       12.88       39.13     22.48 o 
  -7   3  11     1475.89     1315.94     48.69 o 
  -5   3  11      285.52      288.42     22.85 o 
  -3   3  11     1565.16     1602.97     53.43 o 
  -1   3  11     1321.46     1312.83     49.69 o 
   1   3  11      225.56      222.89     46.59 o 
   3   3  11      499.64      409.10     25.91 o 
   5   3  11      443.93      433.29     59.60 o 
   7   3  11       43.50       19.83     14.92 o 
  -8   4  11       51.39       26.56     10.53 o 
  -6   4  11      186.33      153.27     16.96 o 
  -4   4  11      370.83      357.06     27.86 o 
  -2   4  11        4.31       43.79     11.58 o 
   0   4  11      422.23      397.08     31.57 o 
   2   4  11       17.18       61.18     12.42 o 
   4   4  11      185.08      166.33     40.42 o 
   6   4  11        0.03       71.30     57.12 o 
  -9   5  11      140.91       63.05     22.71 o 
  -7   5  11      553.41      482.44     55.79 o 
  -5   5  11      103.99      109.33     14.74 o 
  -3   5  11     2710.39     2828.25     89.05 o 
  -1   5  11      390.38      327.63     21.22 o 
   1   5  11      745.39      818.71     60.90 o 
   3   5  11      643.85      567.23     41.15 o 
   5   5  11      610.90      581.89     26.62 o 
   7   5  11      140.16      131.32    122.04 o 
  -8   6  11      571.10      508.38     68.03 o 
  -6   6  11      196.77      194.09     25.13 o 
  -4   6  11     7054.13     7457.54    133.77 o 
  -2   6  11     2304.33     2258.19     60.26 o 
   0   6  11     1931.87     1871.83    154.59 o 
   2   6  11     2076.55     2233.23     50.41 o 
   4   6  11       16.14       82.16     34.60 o 
   6   6  11      653.48      594.11     74.44 o 
  -9   7  11       72.26       50.87     19.58 o 
  -7   7  11      380.99      322.39     28.80 o 
  -5   7  11     2515.88     2346.40     69.65 o 
  -3   7  11     4533.21     4956.33    135.33 o 
  -1   7  11      150.37      130.15     25.68 o 
   1   7  11      303.75      326.50     28.78 o 
   3   7  11     9058.15     9787.55    291.12 o 
   5   7  11       99.00       82.83     27.64 o 
   7   7  11        1.33       26.41     18.04 o 
  -8   8  11       23.67       28.76     17.03 o 
  -6   8  11        1.80       29.13     24.44 o 
  -4   8  11      378.00      396.60     35.22 o 
  -2   8  11     1443.29     1460.91     88.92 o 
   0   8  11       70.02      118.15     33.47 o 
   2   8  11     2194.40     2197.74     90.39 o 
   4   8  11      786.92      795.29     89.96 o 
   6   8  11       49.07       52.43     18.69 o 
  -7   9  11        5.56       22.04     29.61 o 
  -5   9  11     1082.75     1095.19     38.11 o 
  -3   9  11     3949.40     4053.17    124.45 o 
  -1   9  11     1725.03     1613.38     66.28 o 
   1   9  11     4513.41     4964.15    193.52 o 
   3   9  11      289.52      253.97     35.15 o 
   5   9  11      141.43      119.33     20.87 o 
  -8  10  11      164.14      118.54     36.39 o 
  -6  10  11      199.90      199.93     44.02 o 
  -4  10  11     5107.12     5458.61    254.24 o 
  -2  10  11     1246.10     1364.66     40.46 o 
   0  10  11      876.60      745.22     60.40 o 
   2  10  11     7406.21     8298.04    204.53 o 
   4  10  11      487.55      567.18     55.89 o 
   6  10  11        4.75       63.65     19.57 o 
  -7  11  11     1091.28     1183.83    102.67 o 
  -5  11  11        8.61       21.09     18.82 o 
  -3  11  11      690.40      610.23     55.33 o 
  -1  11  11      607.81      600.86     58.63 o 
   1  11  11     1252.38     1290.56     52.41 o 
   3  11  11      206.88      264.33     36.59 o 
   5  11  11       71.91       77.43     28.04 o 
  -6  12  11      771.69      913.12    137.82 o 
  -4  12  11      524.37      504.43     84.19 o 
  -2  12  11       12.59       53.36     16.34 o 
   0  12  11      598.56      496.75     54.49 o 
   2  12  11        2.10       15.85     15.11 o 
   4  12  11      466.79      422.30     27.64 o 
   6  12  11        7.70       39.97     19.70 o 
  -7  13  11      176.11      134.98     41.24 o 
  -5  13  11        4.27        0.22     18.07 o 
  -3  13  11      556.81      511.17     37.77 o 
  -1  13  11       76.69      107.74     21.37 o 
   1  13  11      381.86      324.40     38.97 o 
   3  13  11      200.02      279.22     27.40 o 
   5  13  11       49.38       39.75     13.47 o 
  -6  14  11        3.14       32.46     19.15 o 
  -4  14  11     1077.96      922.24     63.44 o 
  -2  14  11      897.16      739.99     40.44 o 
   0  14  11      673.80      611.05     78.45 o 
   2  14  11      308.55      346.92     65.87 o 
   4  14  11       67.51      113.88     32.75 o 
  -5  15  11     1054.31     1342.91    144.74 o 
  -3  15  11      865.44      896.54     51.82 o 
  -1  15  11      202.83      171.66     26.69 o 
   1  15  11      156.92      122.75     24.37 o 
   3  15  11     3850.03     4133.40    155.14 o 
  -6  16  11       33.51       48.99     26.01 o 
  -4  16  11      684.48      509.66     51.47 o 
  -2  16  11      861.26      925.20     47.36 o 
   0  16  11       10.50       36.91     34.51 o 
   2  16  11     1416.42     1579.11    100.10 o 
   4  16  11      417.94      491.54     37.98 o 
  -5  17  11       14.56       16.11     17.60 o 
  -3  17  11     1083.40     1118.55     57.92 o 
  -1  17  11      240.10      136.20     24.12 o 
   1  17  11     2079.87     2084.27    124.55 o 
   3  17  11       12.06       39.91     20.19 o 
  -4  18  11     1145.07     1077.61    135.95 o 
  -2  18  11     1406.42     1320.09     70.46 o 
   0  18  11      842.01      728.04     49.49 o 
   2  18  11     1840.56     1912.16    227.29 o 
  -3  19  11      546.41      377.29     63.36 o 
  -1  19  11       55.28       48.97     18.73 o 
   1  19  11      547.92      516.87     25.24 o 
  -2  20  11       21.92       30.36     21.35 o 
   0  20  11       26.18      142.13     68.19 o 
  -8   0  12      569.99      475.69    107.10 o 
  -6   0  12      900.43      953.98    108.76 o 
  -4   0  12    17358.83    18637.46    718.71 o 
  -2   0  12      116.23      129.57     17.35 o 
   0   0  12     7810.70     7885.02    230.81 o 
   2   0  12     4957.47     4947.56    103.59 o 
   4   0  12     2353.40     2530.84    183.48 o 
   6   0  12      366.22      394.09     76.38 o 
  -9   1  12       92.87       31.00     22.14 o 
  -7   1  12       42.01       14.49     11.55 o 
  -5   1  12     3671.98     3777.60     81.41 o 
  -3   1  12     8124.78     8134.30    112.23 o 
  -1   1  12      934.29     1021.05     40.92 o 
   1   1  12     1059.87     1266.08     62.47 o 
   3   1  12       13.65       44.94     18.75 o 
   5   1  12      839.84      804.26     83.88 o 
   7   1  12        8.91       51.58     42.34 o 
  -8   2  12       86.66       50.49     18.29 o 
  -6   2  12     1089.11     1095.40     55.77 o 
  -4   2  12      127.11      100.10     17.10 o 
  -2   2  12     3302.51     3077.43     65.02 o 
   0   2  12        6.85       29.54     20.37 o 
   2   2  12      925.90      897.57     45.83 o 
   4   2  12      456.12      511.24     66.09 o 
   6   2  12      665.31      644.27     69.82 o 
  -9   3  12       57.42       54.51     15.25 o 
  -7   3  12      906.58      800.49     70.78 o 
  -5   3  12     5439.13     5454.59    151.15 o 
  -3   3  12     1721.63     1712.68     79.49 o 
  -1   3  12      361.82      342.93     30.71 o 
   1   3  12       44.37       55.86     11.76 o 
   3   3  12      989.57     1058.79     47.71 o 
   5   3  12     1044.87      920.99     48.90 o 
   7   3  12      271.34      196.12     47.10 o 
  -8   4  12        3.26       37.26     12.73 o 
  -6   4  12      994.38      995.60     55.44 o 
  -4   4  12    16487.24    17025.17    313.25 o 
  -2   4  12      287.67      260.32     23.36 o 
   0   4  12     9577.51     9661.50    161.14 o 
   2   4  12      900.20      945.72     28.84 o 
   4   4  12      414.93      395.03     42.61 o 
   6   4  12     1203.12     1328.54     92.38 o 
  -7   5  12       34.80       47.04     15.67 o 
  -5   5  12     2183.93     2175.03    102.36 o 
  -3   5  12      295.59      228.37     19.38 o 
  -1   5  12      108.49      140.46     17.34 o 
   1   5  12       48.51      165.78     32.81 o 
   3   5  12     2253.14     2561.05    114.66 o 
   5   5  12     1104.67     1043.85     86.63 o 
  -8   6  12       67.57       50.65     24.46 o 
  -6   6  12        3.43       33.97     15.20 o 
  -4   6  12       21.41       44.86     17.65 o 
  -2   6  12    10740.36    11381.23    194.53 o 
   0   6  12       66.36       79.54     50.27 o 
   2   6  12     5148.32     5226.52     94.55 o 
   4   6  12      501.39      639.15     29.04 o 
   6   6  12      103.00       95.24     24.78 o 
  -7   7  12        3.80       26.89     13.52 o 
  -5   7  12     1963.70     1993.36     82.77 o 
  -3   7  12     5274.25     5298.56     95.07 o 
  -1   7  12        1.96      110.55     24.80 o 
   1   7  12      733.64      796.89     91.51 o 
   3   7  12      411.44      394.77     33.47 o 
   5   7  12      262.63      340.35     46.43 o 
  -8   8  12      350.12      354.81     85.59 o 
  -6   8  12      648.19      542.30     91.87 o 
  -4   8  12    10078.62    11221.97    498.74 o 
  -2   8  12      102.69       89.75     20.72 o 
   0   8  12     6410.74     7004.81    186.91 o 
   2   8  12     3268.63     3481.50    146.13 o 
   4   8  12      695.11      681.04     46.90 o 
   6   8  12      253.71      323.06     99.37 o 
  -7   9  12      100.44       87.13     24.48 o 
  -5   9  12     1911.36     1989.31     75.08 o 
  -3   9  12     2919.22     2734.78    176.51 o 
  -1   9  12     1918.11     2174.76    147.66 o 
   1   9  12     2314.05     2316.57     66.69 o 
   3   9  12      357.88      469.57     76.84 o 
   5   9  12      508.58      591.41     38.59 o 
  -8  10  12       50.64       84.47     32.93 o 
  -6  10  12     3463.03     3582.07    242.10 o 
  -4  10  12      105.00      108.69     19.75 o 
  -2  10  12      356.21      324.06     35.21 o 
   0  10  12       25.99       46.76     16.11 o 
   2  10  12      216.50      226.38     49.77 o 
   4  10  12      133.00      116.06     46.22 o 
   6  10  12      376.33      350.57     56.60 o 
  -7  11  12      833.70      924.25    106.94 o 
  -5  11  12     3137.40     3398.57    335.97 o 
  -3  11  12      881.82      847.66     32.80 o 
  -1  11  12      322.87      206.56     60.90 o 
   1  11  12      212.53      250.71     32.18 o 
   3  11  12      118.21      117.71     31.08 o 
   5  11  12      212.25      176.16     50.77 o 
  -6  12  12      467.20      343.70     39.72 o 
  -4  12  12     1705.14     1552.62     57.66 o 
  -2  12  12       70.40       33.14     17.24 o 
   0  12  12      238.39      140.57     38.75 o 
   2  12  12      564.22      626.56     44.42 o 
   4  12  12        1.94       35.40     15.18 o 
  -7  13  12      112.11       78.87     28.43 o 
  -5  13  12      350.93      359.74    142.80 o 
  -3  13  12       25.20       13.50     61.99 o 
  -1  13  12      328.76      320.77     65.83 o 
   1  13  12      137.27      122.74     21.74 o 
   3  13  12     1157.20     1379.47     53.90 o 
   5  13  12      253.57      322.52     56.45 o 
  -6  14  12        0.25       72.89     24.44 o 
  -4  14  12        2.54       43.83     26.69 o 
  -2  14  12     3918.86     4079.85    124.03 o 
   0  14  12       39.88       57.45     16.90 o 
   2  14  12     2525.47     2603.25    128.42 o 
   4  14  12      170.48      208.34     25.24 o 
  -5  15  12      213.41      234.37     79.70 o 
  -3  15  12     1281.06     1234.60     77.55 o 
  -1  15  12      160.58       90.97     20.97 o 
   1  15  12      352.11      366.05     51.10 o 
   3  15  12      439.02      406.99     69.66 o 
  -4  16  12     1631.84     1451.19    123.44 o 
  -2  16  12       49.57       45.76     16.79 o 
   0  16  12     3355.84     3402.08    163.23 o 
   2  16  12     1075.97     1192.94    106.76 o 
  -5  17  12      312.96      182.22     48.26 o 
  -3  17  12      197.68       54.20     24.52 o 
  -1  17  12     1066.95     1054.81     69.98 o 
   1  17  12     2097.05     1901.49    135.98 o 
   3  17  12      284.47      289.46     58.88 o 
  -4  18  12       37.72        7.95     25.48 o 
  -2  18  12      554.29      423.50     52.46 o 
   0  18  12       24.94       -3.46     14.54 o 
   2  18  12      229.00      104.82     65.53 o 
  -3  19  12       55.17       47.57     21.53 o 
  -1  19  12        3.21       32.56     25.64 o 
   1  19  12      360.16      252.74     64.39 o 
  -7   1  13      561.24      511.73     63.75 o 
  -5   1  13     1624.21     1686.65     86.36 o 
  -3   1  13      589.85      562.65     37.12 o 
  -1   1  13     7564.81     7931.98    155.17 o 
   1   1  13     2913.81     3112.86    129.74 o 
   3   1  13       86.64      136.68     24.27 o 
   5   1  13      725.33      563.16     65.87 o 
  -8   2  13      450.98      337.61     82.97 o 
  -6   2  13      671.64      686.00     46.42 o 
  -4   2  13     3715.66     3986.33    140.37 o 
  -2   2  13     5531.58     5875.28    170.40 o 
   0   2  13     2747.54     2920.75     79.97 o 
   2   2  13     1277.15     1354.50    109.93 o 
   4   2  13      759.30      725.08     46.18 o 
   6   2  13      257.41      218.83     38.47 o 
  -7   3  13       40.31       32.43     14.06 o 
  -5   3  13     1445.57     1486.11    121.35 o 
  -3   3  13       72.41       62.94     25.09 o 
  -1   3  13     1106.70     1093.52     51.80 o 
   1   3  13      272.33      239.96     32.12 o 
   3   3  13       11.35       14.56     33.49 o 
   5   3  13      197.68      208.91     24.83 o 
  -8   4  13        0.01       30.38     13.30 o 
  -6   4  13       99.03       77.42     15.09 o 
  -4   4  13      317.94      238.78     64.55 o 
  -2   4  13      203.42      207.31     47.21 o 
   0   4  13       41.77       56.31     30.43 o 
   2   4  13       33.42       36.78     15.90 o 
   4   4  13        8.41       35.58     20.58 o 
   6   4  13       27.87       87.03     66.14 o 
  -7   5  13       14.03       11.94     11.24 o 
  -5   5  13      397.88      352.17     42.33 o 
  -3   5  13       26.62       53.85      9.97 o 
  -1   5  13     1206.30     1264.17     81.33 o 
   1   5  13      310.36      343.21     36.39 o 
   3   5  13      447.10      465.90     31.96 o 
   5   5  13      263.70      254.57     32.57 o 
  -8   6  13      260.59      199.26     46.44 o 
  -6   6  13      658.90      576.78     69.98 o 
  -4   6  13     1668.93     1573.99     53.47 o 
  -2   6  13     2530.36     2613.50     60.69 o 
   0   6  13     2695.47     2888.30     99.72 o 
   2   6  13     2308.98     2212.91    138.75 o 
   4   6  13      124.50      164.57     46.35 o 
   6   6  13       59.98       57.71     18.29 o 
  -7   7  13      536.58      489.80     68.63 o 
  -5   7  13     1411.29     1423.17    153.51 o 
  -3   7  13      153.06      137.98     37.15 o 
  -1   7  13     4632.68     4925.84    137.06 o 
   1   7  13      415.46      468.84     67.11 o 
   3   7  13      402.11      361.41     24.51 o 
   5   7  13     2246.61     2186.46    223.51 o 
  -8   8  13      171.91      121.17     33.29 o 
  -6   8  13       23.53       55.02     18.99 o 
  -4   8  13       33.16       41.27     15.19 o 
  -2   8  13      132.98      127.39     23.26 o 
   0   8  13      280.02      312.57     38.65 o 
   2   8  13        5.68       45.37     44.87 o 
   4   8  13      506.38      490.91     39.14 o 
  -7   9  13      285.86      134.22     31.76 o 
  -5   9  13      588.97      539.28     29.13 o 
  -3   9  13      334.05      269.84     39.72 o 
  -1   9  13     4023.73     4152.06    125.64 o 
   1   9  13     2961.47     3169.69     97.91 o 
   3   9  13      209.15      113.64     41.14 o 
   5   9  13        4.43       31.96     12.15 o 
  -6  10  13      630.00      613.44     46.53 o 
  -4  10  13     1770.18     1763.02    132.58 o 
  -2  10  13     3471.09     3938.84    162.34 o 
   0  10  13     2067.14     2338.98     70.94 o 
   2  10  13      103.67      176.28     34.67 o 
   4  10  13      953.35     1131.96    130.54 o 
  -7  11  13        1.79       37.44     24.67 o 
  -5  11  13     1626.76     1603.00    217.24 o 
  -3  11  13      425.09      388.34     69.19 o 
  -1  11  13      482.40      486.74     40.86 o 
   1  11  13       35.27       64.98     18.43 o 
   3  11  13      142.86      101.98     32.56 o 
   5  11  13       82.16      125.44     59.18 o 
  -6  12  13      211.99      175.11     74.44 o 
  -4  12  13     1201.92     1229.00    128.70 o 
  -2  12  13      271.30      231.01     37.70 o 
   0  12  13      282.46      298.59     32.91 o 
   2  12  13        7.20       59.25     22.77 o 
   4  12  13        1.21       20.97     20.21 o 
  -5  13  13      200.63      134.07     38.68 o 
  -3  13  13       29.22       33.02     21.70 o 
  -1  13  13       29.54       54.60     16.74 o 
   1  13  13      262.71      203.23     34.78 o 
   3  13  13      102.37       97.11     46.18 o 
  -6  14  13      519.45      364.43     78.49 o 
  -4  14  13      257.06      169.56     57.84 o 
  -2  14  13       66.90       83.86     31.24 o 
   0  14  13      638.96      672.47     77.81 o 
   2  14  13      632.41      687.59     49.62 o 
   4  14  13       64.15       91.14     29.80 o 
  -5  15  13      383.63      420.66    115.96 o 
  -3  15  13       97.77       73.43     24.74 o 
  -1  15  13      780.56      651.37     50.33 o 
   1  15  13      111.92      101.91     24.77 o 
   3  15  13       60.66       38.48     21.09 o 
  -4  16  13        3.13       79.57     36.16 o 
  -2  16  13      336.69      270.30     52.33 o 
   0  16  13      100.12       71.89     21.45 o 
   2  16  13       68.48       45.51     14.62 o 
  -3  17  13        4.00       13.86     16.88 o 
  -1  17  13      992.97      786.67     68.49 o 
   1  17  13      578.47      648.63     64.05 o 
  -2  18  13      806.53      669.48    108.12 o 
   0  18  13     1451.23     1233.43    162.67 o 
  -8   0  14      229.32      213.58     55.90 o 
  -6   0  14       63.88       68.73     19.67 o 
  -4   0  14      229.71      294.04    115.96 o 
  -2   0  14    23442.60    25174.39   1254.76 o 
   0   0  14     2755.25     3134.38     85.36 o 
   2   0  14      702.80      792.96     57.84 o 
   4   0  14      997.05      952.00    110.70 o 
   6   0  14       13.08      -42.62     42.62 o 
  -7   1  14        7.92       33.22     10.95 o 
  -5   1  14      484.37      498.71     87.32 o 
  -3   1  14     2570.68     2580.67    107.06 o 
  -1   1  14     7834.99     8255.56    139.60 o 
   1   1  14       96.36      116.77     22.85 o 
   3   1  14       22.71       40.45     12.21 o 
   5   1  14      102.50        3.67     35.98 o 
  -8   2  14      194.20       97.67     27.10 o 
  -6   2  14      148.78      128.35     22.46 o 
  -4   2  14     1970.94     2004.16     83.64 o 
  -2   2  14        6.40       26.73     12.35 o 
   0   2  14       44.25       62.91     13.98 o 
   2   2  14       80.93      116.38     29.80 o 
   4   2  14      665.19      580.21     64.61 o 
  -7   3  14      217.32      142.03     27.24 o 
  -5   3  14      720.67      667.53     35.40 o 
  -3   3  14     2255.04     2192.71     67.54 o 
  -1   3  14     3167.07     3296.11     63.43 o 
   1   3  14     1182.36     1239.84    152.49 o 
   3   3  14        2.88       33.47     15.85 o 
   5   3  14      552.37      510.56     67.27 o 
  -8   4  14      721.44      514.23     94.98 o 
  -6   4  14       13.66       37.03     14.93 o 
  -4   4  14        5.03       37.65     14.78 o 
  -2   4  14     6591.56     6651.89    164.28 o 
   0   4  14      923.19      971.22     68.45 o 
   2   4  14     3916.22     3794.98    232.22 o 
   4   4  14      386.66      370.83     27.95 o 
  -7   5  14      372.52      330.57     69.70 o 
  -5   5  14       25.83       31.16     21.25 o 
  -3   5  14      261.75      258.23     37.95 o 
  -1   5  14     1239.39     1393.09     51.49 o 
   1   5  14       41.38       38.23     35.39 o 
   3   5  14        3.34       41.21     20.29 o 
   5   5  14      963.03     1008.73     97.74 o 
  -8   6  14      737.07      524.34     90.88 o 
  -6   6  14       99.83       60.36     15.09 o 
  -4   6  14       33.19       79.08     18.82 o 
  -2   6  14       33.26       30.02     32.59 o 
   0   6  14     1615.85     1747.97     63.31 o 
   2   6  14       15.03       70.85     33.14 o 
   4   6  14     1655.67     1702.45     72.66 o 
  -7   7  14       28.54       49.81     15.44 o 
  -5   7  14      210.71      250.06     45.38 o 
  -3   7  14     1728.40     1697.10     45.90 o 
  -1   7  14     3757.33     4077.20    116.02 o 
   1   7  14       38.90       73.85     32.43 o 
   3   7  14       82.42      110.52     21.91 o 
   5   7  14       13.34      150.29     89.30 o 
  -6   8  14       18.09       -4.69     13.87 o 
  -4   8  14      157.90      143.79     38.62 o 
  -2   8  14    13821.35    15858.53    318.43 o 
   0   8  14     1880.86     2082.91     94.11 o 
   2   8  14      647.98      583.96     46.33 o 
   4   8  14      698.30      709.98     55.94 o 
  -7   9  14       90.19       72.94     28.34 o 
  -5   9  14      688.63      682.41     90.51 o 
  -3   9  14     1070.33     1071.37     45.46 o 
  -1   9  14     4390.15     4563.60    187.95 o 
   1   9  14      287.19      449.69     52.81 o 
   3   9  14      150.12      204.55     37.07 o 
   5   9  14      268.07      195.79     46.22 o 
  -6  10  14       91.69      125.09     58.67 o 
  -4  10  14     5196.13     5432.23    277.56 o 
  -2  10  14        0.43       49.05     30.74 o 
   0  10  14     1235.62     1171.86     41.56 o 
   2  10  14      148.63       59.30     32.60 o 
   4  10  14        0.79       65.90     23.48 o 
  -5  11  14      437.21      418.92     84.68 o 
  -3  11  14     2175.91     2217.80    101.76 o 
  -1  11  14     1363.98     1352.23    170.39 o 
   1  11  14     1272.91     1244.29     54.44 o 
   3  11  14       61.71      106.07     31.61 o 
  -6  12  14      621.98      657.31    185.42 o 
  -4  12  14        3.99       23.20     27.02 o 
  -2  12  14      300.33      253.34     51.10 o 
   0  12  14      288.70      275.96     35.79 o 
   2  12  14      173.33      234.99     37.87 o 
   4  12  14      292.01      304.53     52.94 o 
  -5  13  14      207.03      114.24     70.29 o 
  -3  13  14        2.72       23.23     15.14 o 
  -1  13  14       29.55       36.32     20.19 o 
   1  13  14       24.99       45.80     38.67 o 
   3  13  14       21.88       71.40     20.59 o 
  -4  14  14        0.08       33.80     21.68 o 
  -2  14  14       43.73       66.57     34.74 o 
   0  14  14      590.75      544.04     41.09 o 
   2  14  14        3.45       51.32     16.16 o 
  -5  15  14       61.81       43.35     22.42 o 
  -3  15  14      212.39      122.03     42.56 o 
  -1  15  14      639.91      605.40     80.45 o 
   1  15  14      124.06      102.80     33.95 o 
  -4  16  14       42.49       45.54     21.04 o 
  -2  16  14     2483.11     2417.07    108.01 o 
   0  16  14      605.59      578.46     83.64 o 
  -3  17  14      153.87       96.27     28.26 o 
  -1  17  14      761.26      558.54     79.46 o 
  -7   1  15        1.87        7.95     14.30 o 
  -5   1  15      542.56      488.20     43.22 o 
  -3   1  15     2482.08     2593.14    128.79 o 
  -1   1  15      406.80      454.67     49.13 o 
   1   1  15     1893.92     2155.52    215.58 o 
   3   1  15     1140.16     1177.75     72.38 o 
   5   1  15      333.76      295.47     69.00 o 
  -6   2  15       67.30       46.48     17.02 o 
  -4   2  15      252.56      246.87     36.03 o 
  -2   2  15     4499.70     5073.71     82.39 o 
   0   2  15      768.58      791.21     98.50 o 
   2   2  15     1107.33     1184.89     48.45 o 
   4   2  15      793.72      591.69     70.46 o 
  -7   3  15      357.25      205.85     39.93 o 
  -5   3  15      392.25      367.75     44.66 o 
  -3   3  15      248.63      253.81     35.14 o 
  -1   3  15      217.25      203.60     32.28 o 
   1   3  15      572.32      601.01     48.94 o 
   3   3  15       55.16       80.12     33.04 o 
   5   3  15       51.37       67.96     38.69 o 
  -6   4  15        0.06       28.39     13.14 o 
  -4   4  15       94.53       53.93     33.47 o 
  -2   4  15      166.18      114.55     56.25 o 
   0   4  15       80.44       36.05     35.21 o 
   2   4  15       40.12      133.38     30.53 o 
   4   4  15        0.19       30.85     39.36 o 
  -7   5  15      505.32      429.42     93.00 o 
  -5   5  15      184.72      104.15     20.74 o 
  -3   5  15        7.78       27.33     17.26 o 
  -1   5  15       53.67       86.40     37.87 o 
   1   5  15      490.70      482.41     44.74 o 
   3   5  15      169.61      171.64     42.93 o 
   5   5  15      163.53       82.69     34.66 o 
  -6   6  15       21.11       33.55     13.46 o 
  -4   6  15       66.76       97.08     19.46 o 
  -2   6  15     2035.42     2153.96    111.93 o 
   0   6  15      170.25      155.91     49.01 o 
   2   6  15     1129.67     1332.81     56.90 o 
   4   6  15      883.47      881.90     87.32 o 
  -7   7  15       16.46       17.47     23.17 o 
  -5   7  15      764.99      718.02     76.05 o 
  -3   7  15     1761.20     1816.50    141.80 o 
  -1   7  15     1056.69     1134.30     88.66 o 
   1   7  15     1185.86     1043.56     67.99 o 
   3   7  15      262.00      164.74     37.30 o 
  -6   8  15      446.87      417.64     53.94 o 
  -4   8  15        4.46       30.05     21.81 o 
  -2   8  15      254.75      305.82     32.78 o 
   0   8  15        9.64       62.11     17.61 o 
   2   8  15       28.72      118.56     23.81 o 
   4   8  15        5.44       19.99     17.36 o 
  -5   9  15      146.36      110.73     22.47 o 
  -3   9  15     1528.05     1639.28    128.80 o 
  -1   9  15       21.25       43.46     32.81 o 
   1   9  15      887.79      833.62    141.40 o 
   3   9  15     1234.52     1205.19    113.72 o 
  -6  10  15        1.28       -4.50     16.75 o 
  -4  10  15      727.36      683.52     78.55 o 
  -2  10  15     2927.13     2951.82    278.28 o 
   0  10  15      495.86      472.42     57.20 o 
   2  10  15      635.26      592.07     42.23 o 
  -5  11  15       68.16       46.83     63.65 o 
  -3  11  15      858.39      784.18     77.59 o 
  -1  11  15      588.28      632.83     63.97 o 
   1  11  15      170.94      129.50     31.72 o 
   3  11  15        3.10       32.70     19.81 o 
  -4  12  15      234.86      143.89     67.80 o 
  -2  12  15      578.20      467.37    106.51 o 
   0  12  15      137.55      231.63     44.34 o 
   2  12  15      189.19      100.23     24.66 o 
  -5  13  15        8.35       12.15     19.93 o 
  -3  13  15       15.26       59.96     46.40 o 
  -1  13  15       36.46       60.55     20.39 o 
   1  13  15        1.44       57.26     42.08 o 
  -4  14  15       65.45       55.56     26.79 o 
  -2  14  15      360.27      269.18     64.62 o 
   0  14  15       52.08       55.04     33.95 o 
   2  14  15      246.74      141.31     53.05 o 
  -3  15  15      492.02      234.30     63.34 o 
  -1  15  15      344.27      360.12     53.45 o 
   1  15  15      146.81       92.53     26.84 o 
  -2  16  15      181.66       76.48     27.53 o 
  -6   0  16      310.04      263.52    109.31 o 
  -4   0  16      634.54      756.32     96.03 o 
  -2   0  16      254.98      189.68     59.22 o 
   0   0  16     9360.35    11239.17   2857.67 o 
   2   0  16     2029.05     2258.26    155.91 o 
   4   0  16       27.52       39.85     33.76 o 
  -7   1  16      120.06       45.24     13.00 o 
  -5   1  16       37.69       54.10     23.25 o 
  -3   1  16      817.54      913.43     85.21 o 
  -1   1  16      573.94      535.30     30.38 o 
   1   1  16     2858.80     3453.91    188.67 o 
   3   1  16        2.51       14.57     17.91 o 
  -6   2  16      965.14      813.67    106.41 o 
  -4   2  16        9.61       38.82     14.08 o 
  -2   2  16      415.82      410.19     39.94 o 
   0   2  16        0.69       29.50     11.08 o 
   2   2  16      159.13      170.01     51.61 o 
   4   2  16      100.05       75.86     37.84 o 
  -7   3  16        0.50        9.53     13.86 o 
  -5   3  16      155.36      135.49     32.41 o 
  -3   3  16      210.64      172.19     25.72 o 
  -1   3  16       69.53       61.61     14.79 o 
   1   3  16     1764.98     2006.01    202.30 o 
   3   3  16      660.25      608.59     48.79 o 
  -6   4  16      173.46      113.99     24.53 o 
  -4   4  16      496.21      429.59     56.72 o 
  -2   4  16      202.86      192.76     28.73 o 
   0   4  16     1272.34     1074.35     57.19 o 
   2   4  16      674.27      655.71     78.84 o 
   4   4  16      731.48      558.78     90.25 o 
  -7   5  16       19.20       22.29     14.32 o 
  -5   5  16      294.17      248.09     37.47 o 
  -3   5  16       21.17       36.74     13.74 o 
  -1   5  16      177.98      169.14     28.00 o 
   1   5  16      995.47     1013.24     75.74 o 
   3   5  16       75.93       94.22     26.99 o 
  -6   6  16     2285.49     2111.89    210.38 o 
  -4   6  16        0.28       35.92     17.03 o 
  -2   6  16      112.33       70.71     43.38 o 
   0   6  16        0.63       90.71     27.09 o 
   2   6  16       17.91       60.56     32.43 o 
   4   6  16       43.07       29.70     41.53 o 
  -5   7  16       63.58       71.50     29.00 o 
  -3   7  16      335.43      375.00     57.68 o 
  -1   7  16      753.47      800.40     79.33 o 
   1   7  16     1168.54     1324.78    106.81 o 
   3   7  16       48.91      102.75     28.58 o 
  -6   8  16      191.74      128.36     40.32 o 
  -4   8  16      514.37      379.43     58.40 o 
  -2   8  16      186.40      173.82     34.97 o 
   0   8  16     5697.97     6071.70    388.98 o 
   2   8  16     1384.18     1544.04    143.27 o 
  -5   9  16      476.99      490.67    200.09 o 
  -3   9  16     1279.52     1256.15     92.69 o 
  -1   9  16       55.09      102.85     59.21 o 
   1   9  16     1963.56     2161.59    124.81 o 
   3   9  16        5.75       37.81     22.35 o 
  -4  10  16       16.32       76.92     24.28 o 
  -2  10  16     2518.78     2641.88    118.34 o 
   0  10  16        1.45       37.81     19.89 o 
   2  10  16      840.34      847.27     75.46 o 
  -5  11  16      148.34      107.82    123.15 o 
  -3  11  16       16.93       46.43     23.73 o 
  -1  11  16      372.50      304.12     40.22 o 
   1  11  16      583.56      493.44    126.31 o 
  -4  12  16      213.18      207.86     80.81 o 
  -2  12  16       99.89       35.10     28.39 o 
   0  12  16        4.04       61.29     23.45 o 
   2  12  16      228.18      150.22     44.21 o 
  -3  13  16      116.70       82.86     29.32 o 
  -1  13  16      186.65      221.40     35.07 o 
   1  13  16       66.57       52.80     39.88 o 
  -2  14  16       66.08       66.78     23.81 o 
   0  14  16        2.15       37.33     15.91 o 
  -5   1  17      496.34      436.63     40.11 o 
  -3   1  17       11.70       16.83      7.41 o 
  -1   1  17      901.14      967.60     65.86 o 
   1   1  17     1021.15     1421.92    121.21 o 
   3   1  17       67.20       72.83     29.26 o 
  -6   2  17     1527.29     1336.94    142.36 o 
  -4   2  17      155.29       74.14     29.97 o 
  -2   2  17       21.15       34.17     25.01 o 
   0   2  17     1841.60     2196.75    154.98 o 
   2   2  17        2.28       38.77     19.55 o 
  -5   3  17      558.44      532.15     51.29 o 
  -3   3  17      453.19      479.51     72.94 o 
  -1   3  17       22.82       58.20     33.94 o 
   1   3  17       90.45      179.69     82.40 o 
   3   3  17      187.23      144.75     37.22 o 
  -6   4  17        9.30       32.60     16.20 o 
  -4   4  17        3.63       36.46     32.45 o 
  -2   4  17       23.48       34.31     61.06 o 
   0   4  17       29.13       73.12     23.60 o 
   2   4  17       20.45       52.22     19.62 o 
  -5   5  17      512.82      457.33    100.74 o 
  -3   5  17      472.47      615.26    112.56 o 
  -1   5  17      235.20      299.86     30.50 o 
   1   5  17       18.41       60.22     29.98 o 
   3   5  17      190.29      126.38     52.92 o 
  -6   6  17     1079.32      746.90    146.17 o 
  -4   6  17      100.59       65.72     18.06 o 
  -2   6  17      178.06      207.07     45.55 o 
   0   6  17      806.84      915.02     67.11 o 
   2   6  17       15.56        7.00     14.76 o 
  -5   7  17      184.57      131.36     38.43 o 
  -3   7  17      150.78      240.70    105.26 o 
  -1   7  17      538.36      332.74     38.61 o 
   1   7  17     1839.60     1990.31    193.93 o 
  -4   8  17      374.56      409.99    110.33 o 
  -2   8  17        2.25       29.71     13.92 o 
   0   8  17      309.41      310.00     42.98 o 
   2   8  17       92.81       60.44     35.59 o 
  -5   9  17      486.84      329.78     71.59 o 
  -3   9  17       23.09       56.62     31.48 o 
  -1   9  17      824.25      728.91    123.29 o 
   1   9  17      124.55      153.02     36.82 o 
  -4  10  17      258.93      128.11     35.27 o 
  -2  10  17      170.69      140.14     37.02 o 
   0  10  17     1510.38     1476.70     82.12 o 
  -3  11  17       72.68       84.19     27.43 o 
  -1  11  17      171.12       93.44     21.29 o 
   1  11  17      248.14      137.41     76.42 o 
  -2  12  17       59.70       78.12     27.28 o 
   0  12  17       96.31       59.80     24.61 o 
  -4   0  18       17.41       44.81     47.60 o 
  -2   0  18     1395.00     1306.51    158.85 o 
   0   0  18      855.74      973.04    135.05 o 
   2   0  18      824.06      800.35    215.86 o 
  -5   1  18      823.42      722.12     94.51 o 
  -3   1  18       46.28       69.17     19.26 o 
  -1   1  18      403.03      487.53    128.96 o 
   1   1  18       12.31       41.79     25.66 o 
  -4   2  18     1110.93     1097.94    192.29 o 
  -2   2  18       15.29       52.47     25.74 o 
   0   2  18       62.48      149.44     75.83 o 
   2   2  18       33.15       26.33     14.90 o 
  -5   3  18      109.00       83.79     38.28 o 
  -3   3  18        1.12       11.87     13.18 o 
  -1   3  18       27.99      100.93     36.09 o 
   1   3  18      157.08      177.90     70.89 o 
  -4   4  18       40.50       67.49     22.06 o 
  -2   4  18     1456.64     1424.44     99.24 o 
   0   4  18      159.78      126.89     38.82 o 
   2   4  18      184.05      177.82     38.00 o 
  -5   5  18       40.93       51.70     16.15 o 
  -3   5  18       44.60       52.04     15.40 o 
  -1   5  18       23.88       26.75     10.88 o 
   1   5  18      486.20      479.04     56.29 o 
  -4   6  18     2362.23     2446.17    131.05 o 
  -2   6  18       40.43       69.76     40.32 o 
   0   6  18      577.00      523.11    200.64 o 
  -3   7  18       95.99       66.91     20.89 o 
  -1   7  18      147.63      171.77     39.18 o 
   1   7  18      170.81      163.48     51.58 o 
  -4   8  18        6.92       72.34     27.88 o 
  -2   8  18      953.61      823.30    166.14 o 
   0   8  18      625.42      627.58     98.01 o 
  -3   9  18      456.44      512.78     80.09 o 
  -1   9  18      796.07      759.62    117.96 o 
  -2  10  18        0.11       16.05     28.23 o 
  -3   1  19     1094.43      916.62    157.98 o 
  -1   1  19      218.32      323.24     58.67 o 
  -4   2  19     1090.72      804.57    200.68 o 
  -2   2  19      493.27      711.63     46.40 o 
   0   2  19      262.30      201.32     46.23 o 
  -3   3  19      299.67      344.98     57.31 o 
  -1   3  19      129.38      160.64     67.80 o 
  -2   4  19       19.79       34.69     40.09 o 
   0   4  19        0.16       40.39     73.61 o 
  -3   5  19      167.72      146.09     38.87 o 
  -1   5  19      282.72      310.57     65.32 o 
  -2   6  19      221.60      353.91     72.50 o 
                                                 
